# Supplementary material for: A review of the Cercyon Leach (Coleoptera, Hydrophilidae, Sphaeridiinae) of the Greater Antilles
Source: Zookeys. 2017 Jun 21;(681):39–93. doi: 10.3897/zookeys.681.12522 (PMC5523880; doi:10.3897/zookeys.681.12522)
Supplement: XML Treatment for Cercyon [file zookeys.681.12522-treatment1.xml]

<!DOCTYPE tp:taxon-treatment
  PUBLIC "-//TaxonX//DTD Taxonomic Treatment Publishing DTD v0 20100105//EN" "tax-treatment-NSO.dtd">
<tp:taxon-treatment xmlns:tp="http://www.plazi.org/taxpub"><tp:treatment-meta><kwd-group><label>Taxon classification</label><kwd><named-content xmlns:xlink="http://www.w3.org/1999/xlink" content-type="kingdom">Animalia</named-content></kwd><kwd><named-content xmlns:xlink="http://www.w3.org/1999/xlink" content-type="order">Coleoptera</named-content></kwd><kwd><named-content xmlns:xlink="http://www.w3.org/1999/xlink" content-type="family">Hydrophilidae</named-content></kwd></kwd-group><mixed-citation publication-type="journal"><person-group><name><surname>Arriaga-Varela</surname><given-names>Emmanuel</given-names></name><name><surname>Seidel</surname><given-names>Matthias</given-names></name><name><surname>Deler-Hernández</surname><given-names>Albert</given-names></name><name><surname>Viktor Senderov</surname><given-names/></name><name><surname>Fikáček</surname><given-names>Martin</given-names></name></person-group><article-title>A review of the <italic><tp:taxon-name><tp:taxon-name-part taxon-name-part-type="genus" reg="Cercyon">Cercyon</tp:taxon-name-part></tp:taxon-name></italic> Leach (<tp:taxon-name><tp:taxon-name-part taxon-name-part-type="order">Coleoptera</tp:taxon-name-part></tp:taxon-name>, <tp:taxon-name><tp:taxon-name-part taxon-name-part-type="family">Hydrophilidae</tp:taxon-name-part></tp:taxon-name>, <tp:taxon-name><tp:taxon-name-part taxon-name-part-type="subfamily">Sphaeridiinae</tp:taxon-name-part></tp:taxon-name>) of the Greater Antilles</article-title><source>Zookeys</source><day>21</day><month>6</month><year>2017</year><volume>2017</volume><issue>681</issue><fpage>39</fpage><lpage>93</lpage><pub-id pub-id-type="doi">10.3897/zookeys.681.12522</pub-id></mixed-citation></tp:treatment-meta><tp:nomenclature><tp:taxon-name>
            <tp:taxon-name-part taxon-name-part-type="genus" reg="Cercyon">Cercyon</tp:taxon-name-part>
          </tp:taxon-name><tp:taxon-authority>Leach, 1817</tp:taxon-authority><tp:nomenclature-citation-list><tp:nomenclature-citation><tp:taxon-name>
                <tp:taxon-name-part taxon-name-part-type="genus" reg="Cercyon">Cercyon</tp:taxon-name-part>
              </tp:taxon-name><comment>Leach, 1817: 95. - Type species: <tp:taxon-name><tp:taxon-name-part taxon-name-part-type="genus" reg="Dermestes">Dermestes</tp:taxon-name-part> <tp:taxon-name-part taxon-name-part-type="species" reg="melanocephalus">melanocephalus</tp:taxon-name-part></tp:taxon-name> Linnaeus (designated by <xref ref-type="bibr" rid="B44">Thomson 1859</xref>: 19).</comment></tp:nomenclature-citation></tp:nomenclature-citation-list></tp:nomenclature><tp:treatment-sec sec-type="diagnosis" id="SECID0EMLIUA"><title>Diagnosis.</title><p><italic><tp:taxon-name><tp:taxon-name-part taxon-name-part-type="genus" reg="Cercyon">Cercyon</tp:taxon-name-part></tp:taxon-name></italic> can be distinguished from other hydrophilid genera occurring in the Greater Antilles by the following combination of characters: antenna with compact club; prothorax with conspicuous antennal groove not reaching pronotal margin; medial part of prosternum not demarcated from lateral parts; metaventrite without arcuate lines in anterolateral corners; mesoventral plate fusiform, narrowing anteriorly and posteriorly, touching anterior margin of metaventrite in one point.</p><p>
          <italic><tp:taxon-name><tp:taxon-name-part taxon-name-part-type="genus" reg="Cercyon">Cercyon</tp:taxon-name-part></tp:taxon-name></italic> species are very similar to the members of <italic><tp:taxon-name><tp:taxon-name-part taxon-name-part-type="genus" reg="Pelosoma">Pelosoma</tp:taxon-name-part></tp:taxon-name></italic>, a Neotropical genus that is recorded from the Lesser Antilles; <italic><tp:taxon-name><tp:taxon-name-part taxon-name-part-type="genus" reg="Pelosoma">Pelosoma</tp:taxon-name-part></tp:taxon-name></italic> differs from <italic><tp:taxon-name><tp:taxon-name-part taxon-name-part-type="genus" reg="Cercyon">Cercyon</tp:taxon-name-part></tp:taxon-name></italic> by the mesoventral plate widely contacting the metaventrite (it only narrowly contacts it in <italic><tp:taxon-name><tp:taxon-name-part taxon-name-part-type="genus" reg="Cercyon">Cercyon</tp:taxon-name-part></tp:taxon-name></italic>). Small species of <italic><tp:taxon-name><tp:taxon-name-part taxon-name-part-type="genus" reg="Cercyon">Cercyon</tp:taxon-name-part></tp:taxon-name></italic> may resemble the members of <italic><tp:taxon-name><tp:taxon-name-part taxon-name-part-type="genus" reg="Oosternum">Oosternum</tp:taxon-name-part></tp:taxon-name></italic>, which can be easily distinguished from <italic><tp:taxon-name><tp:taxon-name-part taxon-name-part-type="genus" reg="Cercyon">Cercyon</tp:taxon-name-part></tp:taxon-name></italic> by possessing a metaventrite with an arcuate ridge delimiting its anterolateral corner, and in some species also by elevated median part of the prosternum.</p></tp:treatment-sec><tp:treatment-sec sec-type="key" id="SECID0EKPAE"><title>Key to the Greater Antilles species of <italic><tp:taxon-name><tp:taxon-name-part taxon-name-part-type="genus" reg="Cercyon">Cercyon</tp:taxon-name-part></tp:taxon-name></italic></title><table-wrap content-type="key" position="anchor" orientation="portrait"><table id="TID0E3MAC" rules="all"><tbody><tr><td rowspan="1" colspan="1">1</td><td rowspan="1" colspan="1">Small species, body length 1.0–2.1 mm. Metaventrite with complete femoral lines (Fig. <xref ref-type="fig" rid="F13">13d</xref>)</td><td rowspan="1" colspan="1">
                    <bold><italic><tp:taxon-name><tp:taxon-name-part taxon-name-part-type="genus" reg="Cercyon">Cercyon</tp:taxon-name-part> <tp:taxon-name-part taxon-name-part-type="species" reg="nigriceps">nigriceps</tp:taxon-name-part></tp:taxon-name></italic> (Marsham</bold>)</td></tr><tr><td rowspan="1" colspan="1">–</td><td rowspan="1" colspan="1">Larger species, body length 2.3–4.1 mm. Metaventrite without femoral lines (Figs <xref ref-type="fig" rid="F7">7d</xref>, <xref ref-type="fig" rid="F8">8g</xref>, <xref ref-type="fig" rid="F9">9c, h</xref>, <xref ref-type="fig" rid="F10">10g</xref>, <xref ref-type="fig" rid="F11">11g</xref>, <xref ref-type="fig" rid="F12">12g</xref>, <xref ref-type="fig" rid="F13">13b, f</xref>)</td><td rowspan="1" colspan="1">
                    <bold>2</bold>
                  </td></tr><tr><td rowspan="1" colspan="1">2</td><td rowspan="1" colspan="1">Mesoventral plate very wide, 1.9× as long as wide (Fig. <xref ref-type="fig" rid="F7">7d</xref>). Mesoventral plate and pentagonal raised part of the metaventrite with large, deep, semicircular punctures (Fig. <xref ref-type="fig" rid="F7">7d</xref>)</td><td rowspan="1" colspan="1">
                    <bold><italic><tp:taxon-name><tp:taxon-name-part taxon-name-part-type="genus" reg="Cercyon">Cercyon</tp:taxon-name-part> <tp:taxon-name-part taxon-name-part-type="species" reg="floridanus">floridanus</tp:taxon-name-part></tp:taxon-name></italic> Horn</bold>
                  </td></tr><tr><td rowspan="1" colspan="1">–</td><td rowspan="1" colspan="1">Mesoventral plate moderately to very narrow, 3.3–5.9× as long as wide (Figs <xref ref-type="fig" rid="F8">8f</xref>, <xref ref-type="fig" rid="F9">9c, h</xref>, <xref ref-type="fig" rid="F10">10f</xref>, <xref ref-type="fig" rid="F11">11f</xref>, <xref ref-type="fig" rid="F12">12f</xref>, <xref ref-type="fig" rid="F13">13b, e</xref>). Mesoventral plate and pentagonal raised part of the metaventrite with small and shallow punctures (Figs <xref ref-type="fig" rid="F8">8g</xref>, <xref ref-type="fig" rid="F9">9c, h</xref>, <xref ref-type="fig" rid="F10">10g</xref>, <xref ref-type="fig" rid="F11">11g</xref>, <xref ref-type="fig" rid="F12">12g</xref>, <xref ref-type="fig" rid="F13">13b, f</xref>)</td><td rowspan="1" colspan="1">
                    <bold>3</bold>
                  </td></tr><tr><td rowspan="1" colspan="1">3</td><td rowspan="1" colspan="1">Mesoventral plate wide, 3.3× as long as wide (Fig. <xref ref-type="fig" rid="F13">13a</xref>). Dorsal coloration black, with large yellow spot at elytral apex; lateral margin of elytra narrowly <!--PageBreak-->yellow, the yellow stripe not widened in humeral area (Fig. <xref ref-type="fig" rid="F2">2g–i</xref>)</td><td rowspan="1" colspan="1">
                    <bold><italic><tp:taxon-name><tp:taxon-name-part taxon-name-part-type="genus" reg="Cercyon">Cercyon</tp:taxon-name-part> <tp:taxon-name-part taxon-name-part-type="species" reg="praetextatus">praetextatus</tp:taxon-name-part></tp:taxon-name></italic> (Say)</bold>
                  </td></tr><tr><td rowspan="1" colspan="1">–</td><td rowspan="1" colspan="1">Mesoventral plate narrow, 5.7–6.3× as long as wide as long as wide (Figs <xref ref-type="fig" rid="F8">8f</xref>, <xref ref-type="fig" rid="F9">9c, h</xref>, <xref ref-type="fig" rid="F10">10g</xref>, <xref ref-type="fig" rid="F11">11g</xref>, <xref ref-type="fig" rid="F12">12g</xref>, <xref ref-type="fig" rid="F13">13e</xref>). Dorsal coloration variable, if elytra is black with a large yellowish spot at apex, then the yellow coloration at the lateral margin of elytra expands to humeral area</td><td rowspan="1" colspan="1">
                    <bold>4</bold>
                  </td></tr><tr><td rowspan="1" colspan="1">4</td><td rowspan="1" colspan="1">Metaventrite with raised pentagonal area markedly wide at midlength, 0.6× as long as wide (Fig. <xref ref-type="fig" rid="F13">13f</xref>)</td><td rowspan="1" colspan="1">
                    <bold><italic><tp:taxon-name><tp:taxon-name-part taxon-name-part-type="genus" reg="Cercyon">Cercyon</tp:taxon-name-part> <tp:taxon-name-part taxon-name-part-type="species" reg="quisquilius">quisquilius</tp:taxon-name-part></tp:taxon-name></italic> (Linnaeus)</bold>
                  </td></tr><tr><td rowspan="1" colspan="1">–</td><td rowspan="1" colspan="1">Metaventrite with raised pentagonal area rather narrow at midlength, 0.9–1.2× as long as wide (Figs <xref ref-type="fig" rid="F8">8g</xref>, <xref ref-type="fig" rid="F9">9c, h</xref>, <xref ref-type="fig" rid="F10">10g</xref>, <xref ref-type="fig" rid="F11">11g</xref>)</td><td rowspan="1" colspan="1">
                    <bold>5</bold>
                  </td></tr><tr><td rowspan="1" colspan="1">5</td><td rowspan="1" colspan="1">Dorsal surface of head black, with reddish-brown spot(s) at vertex. Pronotum (Fig. <xref ref-type="fig" rid="F4">4a</xref>) yellowish to dark reddish, with a large median spot and smaller spot on each side, often fused together into one large tri-lobate spot. Elytra brown with black humeral spots extending to anterior margin and suture. Prosternum with median ridge not projected ventrally at anterior margin (Fig. <xref ref-type="fig" rid="F12">12c</xref>)</td><td rowspan="1" colspan="1">
                    <bold><italic><tp:taxon-name><tp:taxon-name-part taxon-name-part-type="genus" reg="Cercyon">Cercyon</tp:taxon-name-part> <tp:taxon-name-part taxon-name-part-type="species" reg="insularis">insularis</tp:taxon-name-part></tp:taxon-name></italic> Chevrolat</bold>
                  </td></tr><tr><td rowspan="1" colspan="1">–</td><td rowspan="1" colspan="1">Dorsal surface of head including vertex black, anterolateral margins of clypeus yellowish. Pronotum either black with yellowish to reddish lateral margins (Figs <xref ref-type="fig" rid="F1">1a–i, g</xref>, <xref ref-type="fig" rid="F2">2a–c</xref>), or uniformly light brown (Fig. <xref ref-type="fig" rid="F3">3a–i</xref>). Elytra either more or less uniformly brown, or black with yellowish to reddish lateral and apical parts</td><td rowspan="1" colspan="1">
                    <bold>6</bold>
                  </td></tr><tr><td rowspan="1" colspan="1">6</td><td rowspan="1" colspan="1">Pronotum uniformly light brown, elytra more or less uniformly greyish-brown (Fig. <xref ref-type="fig" rid="F3">3a</xref>). First abdominal ventrite of females (Fig. <xref ref-type="fig" rid="F11">11h</xref>) with longitudinal carina prolonged into an acute spiniform setose process; longitudinal carina of male first abdominal ventrite not projected. Raised area of metaventrite comparatively wide, 0.8× as long as wide (Fig. <xref ref-type="fig" rid="F11">11g</xref>)</td><td rowspan="1" colspan="1">
                    <bold><italic><tp:taxon-name><tp:taxon-name-part taxon-name-part-type="genus" reg="Cercyon">Cercyon</tp:taxon-name-part> <tp:taxon-name-part taxon-name-part-type="species" reg="spiniventris">spiniventris</tp:taxon-name-part></tp:taxon-name></italic> sp. n.</bold>
                  </td></tr><tr><td rowspan="1" colspan="1">–</td><td rowspan="1" colspan="1">Pronotum and elytra black with pale contrasting markings (Figs <xref ref-type="fig" rid="F1">1a, c, d, f, g, i</xref>, <xref ref-type="fig" rid="F2">2a, c</xref>): pronotum black with creamy-white or reddish lateral margins; elytra black with creamy-white to reddish humeral spot, lateral margins and apical third. First abdominal ventrite of both sexes not projecting beyond posterior margin (Figs <xref ref-type="fig" rid="F8">8h</xref>, <xref ref-type="fig" rid="F10">10h</xref>). Raised area of metaventrite rather narrow, 1.1–1.2× longer than wide (Figs <xref ref-type="fig" rid="F8">8g</xref>, <xref ref-type="fig" rid="F9">9c, h</xref>)</td><td rowspan="1" colspan="1">
                    <bold>7</bold>
                  </td></tr><tr><td rowspan="1" colspan="1">7</td><td rowspan="1" colspan="1">Prosternum with median ridge forming a small rounded to weakly pointed process (Fig. <xref ref-type="fig" rid="F10">10c</xref>). Raised median area of metaventrite reaching anterior margin of metaventrite (Fig. <xref ref-type="fig" rid="F10">10g</xref>). Anterior margin of mentum emarginate medially (Fig. <xref ref-type="fig" rid="F10">10a</xref>). Apex of fifth abdominal ventrite with a triangular bulged projection in females (Fig. <xref ref-type="fig" rid="F10">10i</xref>), not modified in males. Jamaica</td><td rowspan="1" colspan="1">
                    <bold><italic><tp:taxon-name><tp:taxon-name-part taxon-name-part-type="genus" reg="Cercyon">Cercyon</tp:taxon-name-part> <tp:taxon-name-part taxon-name-part-type="species" reg="sklodowskae">sklodowskae</tp:taxon-name-part></tp:taxon-name></italic> sp. n.</bold>
                  </td></tr><tr><td rowspan="1" colspan="1">–</td><td rowspan="1" colspan="1">Prosternum with median ridge forming a large rounded knob (Figs <xref ref-type="fig" rid="F8">8c</xref>, <xref ref-type="fig" rid="F9">9g</xref>). Raised median area of metaventrite not reaching anterior margin of metaventrite (Figs <xref ref-type="fig" rid="F8">8g</xref>, <xref ref-type="fig" rid="F9">9c, h</xref>). Anterior margin of mentum not emarginate medially <!--PageBreak-->(Figs <xref ref-type="fig" rid="F8">8a</xref>, <xref ref-type="fig" rid="F9">9a, h</xref>). Apex of fifth abdominal ventrite rounded in both sexes. Hispaniola</td><td rowspan="1" colspan="1">
                    <bold><italic><tp:taxon-name><tp:taxon-name-part taxon-name-part-type="genus" reg="Cercyon">Cercyon</tp:taxon-name-part> <tp:taxon-name-part taxon-name-part-type="species" reg="gimmeli">gimmeli</tp:taxon-name-part></tp:taxon-name></italic> species group</bold>...<bold>8</bold></td></tr><tr><td rowspan="1" colspan="1">8</td><td rowspan="1" colspan="1">Median lobe strongly acuminate at apex (Fig. <xref ref-type="fig" rid="F5">5f–g</xref>); parameres distinctly shorter than phallobase (Fig. <xref ref-type="fig" rid="F5">5e</xref>)</td><td rowspan="1" colspan="1">
                    <bold><italic><tp:taxon-name><tp:taxon-name-part taxon-name-part-type="genus" reg="Cercyon">Cercyon</tp:taxon-name-part> <tp:taxon-name-part taxon-name-part-type="species" reg="taino">taino</tp:taxon-name-part></tp:taxon-name></italic> sp. n.</bold>
                  </td></tr><tr><td rowspan="1" colspan="1">–</td><td rowspan="1" colspan="1">Median lobe blunt at apex (Fig. <xref ref-type="fig" rid="F5">5c, k</xref>); parameres as long as or longer than phallobase (Fig. <xref ref-type="fig" rid="F5">5a, i</xref>)</td><td rowspan="1" colspan="1">
                    <bold>9</bold>
                  </td></tr><tr><td rowspan="1" colspan="1">9</td><td rowspan="1" colspan="1">Median lobe wide basally, narrowing apically, with large gonopore and many spines in apical fifth (Fig. <xref ref-type="fig" rid="F5">5j–k</xref>); parameres ca. as long as phallobase (Fig. <xref ref-type="fig" rid="F5">5i</xref>)</td><td rowspan="1" colspan="1">
                    <bold><italic><tp:taxon-name><tp:taxon-name-part taxon-name-part-type="genus" reg="Cercyon">C.</tp:taxon-name-part> <tp:taxon-name-part taxon-name-part-type="species" reg="armatipenis">armatipenis</tp:taxon-name-part></tp:taxon-name></italic> sp. n.</bold>
                  </td></tr><tr><td rowspan="1" colspan="1">–</td><td rowspan="1" colspan="1">Median lobe narrowly parallel–sided, with indistinct gonopore and without spines at apex (Fig. <xref ref-type="fig" rid="F5">5b–c</xref>); parameres distinctly longer than phallobase (Fig. <xref ref-type="fig" rid="F5">5a</xref>)</td><td rowspan="1" colspan="1">
                    <bold><italic><tp:taxon-name><tp:taxon-name-part taxon-name-part-type="genus" reg="Cercyon">C.</tp:taxon-name-part> <tp:taxon-name-part taxon-name-part-type="species" reg="gimmeli">gimmeli</tp:taxon-name-part></tp:taxon-name></italic> sp. n.</bold>
                  </td></tr></tbody></table></table-wrap></tp:treatment-sec><tp:treatment-sec><!--Section generated to contain objects referenced in tp:taxon-treatment.--><fig id="F13" position="float" orientation="portrait"><label>Figure 13.</label><caption><p>
                <italic><tp:taxon-name><tp:taxon-name-part taxon-name-part-type="genus" reg="Cercyon">Cercyon</tp:taxon-name-part></tp:taxon-name></italic> spp. <bold>a–b</bold> <italic><tp:taxon-name><tp:taxon-name-part taxon-name-part-type="genus" reg="Cercyon">Cercyon</tp:taxon-name-part> <tp:taxon-name-part taxon-name-part-type="species" reg="praetextatus">praetextatus</tp:taxon-name-part></tp:taxon-name></italic> Say <bold>c–d</bold> <italic><tp:taxon-name><tp:taxon-name-part taxon-name-part-type="genus" reg="Cercyon">Cercyon</tp:taxon-name-part> <tp:taxon-name-part taxon-name-part-type="species" reg="nigriceps">nigriceps</tp:taxon-name-part></tp:taxon-name></italic> Marsham <bold>e–f</bold> <italic><tp:taxon-name><tp:taxon-name-part taxon-name-part-type="genus" reg="Cercyon">Cercyon</tp:taxon-name-part> <tp:taxon-name-part taxon-name-part-type="species" reg="quisquilius">quisquilius</tp:taxon-name-part></tp:taxon-name></italic> Linnaeus <bold>a, c, e</bold> mesoventral plate <bold>b, d, f</bold> metaventrite.</p></caption><graphic xmlns:xlink="http://www.w3.org/1999/xlink" xlink:href="zookeys-681-039-g013.jpg" position="float" orientation="portrait" xlink:type="simple" id="oo_141112.jpg"/></fig><fig id="F7" position="float" orientation="portrait"><label>Figure 7.</label><caption><p>
                <italic><tp:taxon-name><tp:taxon-name-part taxon-name-part-type="genus" reg="Cercyon">Cercyon</tp:taxon-name-part> <tp:taxon-name-part taxon-name-part-type="species" reg="floridanus">floridanus</tp:taxon-name-part></tp:taxon-name></italic> Horn <bold>a</bold> tegmen of aedeagus <bold>b</bold> median lobe of aedeagus <bold>c</bold> 9th sternite <bold>d</bold> ventral view of pterothorax.</p></caption><graphic xmlns:xlink="http://www.w3.org/1999/xlink" xlink:href="zookeys-681-039-g007.jpg" position="float" orientation="portrait" xlink:type="simple" id="oo_141106.jpg"/></fig><fig id="F8" position="float" orientation="portrait"><label>Figure 8.</label><caption><p>
                <italic><tp:taxon-name><tp:taxon-name-part taxon-name-part-type="genus" reg="Cercyon">Cercyon</tp:taxon-name-part> <tp:taxon-name-part taxon-name-part-type="species" reg="gimmeli">gimmeli</tp:taxon-name-part></tp:taxon-name></italic> sp. n. <bold>a</bold> mentum <bold>b</bold> prosternum <bold>c</bold> lateral view of median ridge of prosternum <bold>d</bold> detail of elytral surface <bold>f</bold> mesoventral plate <bold>g</bold> metaventrite <bold>h</bold> median ridge of first abdominal ventrite <bold>i</bold> fifth abdominal ventrite.</p></caption><graphic xmlns:xlink="http://www.w3.org/1999/xlink" xlink:href="zookeys-681-039-g008.jpg" position="float" orientation="portrait" xlink:type="simple" id="oo_141107.jpg"/></fig><fig id="F9" position="float" orientation="portrait"><label>Figure 9.</label><caption><p>
                <italic><tp:taxon-name><tp:taxon-name-part taxon-name-part-type="genus" reg="Cercyon">Cercyon</tp:taxon-name-part></tp:taxon-name></italic> spp. n. <bold>a–d</bold> <italic><tp:taxon-name><tp:taxon-name-part taxon-name-part-type="genus" reg="Cercyon">Cercyon</tp:taxon-name-part> <tp:taxon-name-part taxon-name-part-type="species" reg="armatipenis">armatipenis</tp:taxon-name-part></tp:taxon-name></italic> sp. n. <bold>f–i</bold> <italic><tp:taxon-name><tp:taxon-name-part taxon-name-part-type="genus" reg="Cercyon">Cercyon</tp:taxon-name-part> <tp:taxon-name-part taxon-name-part-type="species" reg="taino">taino</tp:taxon-name-part></tp:taxon-name></italic> sp. n. <bold>a, f</bold> mentum <bold>b</bold> detail of pronotal surface <bold>c, h</bold> ventral view of pterothorax <bold>d, i</bold> detail of elytral surface <bold>g</bold> lateral view of median ridge of prosternum.</p></caption><graphic xmlns:xlink="http://www.w3.org/1999/xlink" xlink:href="zookeys-681-039-g009.jpg" position="float" orientation="portrait" xlink:type="simple" id="oo_141108.jpg"/></fig><fig id="F10" position="float" orientation="portrait"><label>Figure 10.</label><caption><p>
                <italic><tp:taxon-name><tp:taxon-name-part taxon-name-part-type="genus" reg="Cercyon">Cercyon</tp:taxon-name-part> <tp:taxon-name-part taxon-name-part-type="species" reg="sklodowskae">sklodowskae</tp:taxon-name-part></tp:taxon-name></italic> sp. n. <bold>a</bold> mentum <bold>b</bold> detail of pronotal surface <bold>c</bold> lateral view of median ridge of prosternum <bold>d</bold> detail of elytral surface <bold>f</bold> mesoventral plate <bold>g</bold> metaventrite <bold>h</bold> median ridge of first abdominal ventrite <bold>i</bold> female fifth abdominal ventrite.</p></caption><graphic xmlns:xlink="http://www.w3.org/1999/xlink" xlink:href="zookeys-681-039-g010.jpg" position="float" orientation="portrait" xlink:type="simple" id="oo_141109.jpg"/></fig><fig id="F11" position="float" orientation="portrait"><label>Figure 11.</label><caption><p>
                <italic><tp:taxon-name><tp:taxon-name-part taxon-name-part-type="genus" reg="Cercyon">Cercyon</tp:taxon-name-part> <tp:taxon-name-part taxon-name-part-type="species" reg="spiniventris">spiniventris</tp:taxon-name-part></tp:taxon-name></italic> sp. n. <bold>a</bold> mentum <bold>b</bold> prosternum <bold>c</bold> lateral view of median ridge of prosternum <bold>d</bold> detail of elytral surface <bold>f</bold> mesoventral plate <bold>g</bold> metaventrite <bold>h</bold> median ridge of female first abdominal ventrite <bold>i</bold> fifth abdominal ventrite.</p></caption><graphic xmlns:xlink="http://www.w3.org/1999/xlink" xlink:href="zookeys-681-039-g011.jpg" position="float" orientation="portrait" xlink:type="simple" id="oo_141110.jpg"/></fig><fig id="F12" position="float" orientation="portrait"><label>Figure 12.</label><caption><p>
                <italic><tp:taxon-name><tp:taxon-name-part taxon-name-part-type="genus" reg="Cercyon">Cercyon</tp:taxon-name-part> <tp:taxon-name-part taxon-name-part-type="species" reg="insularis">insularis</tp:taxon-name-part></tp:taxon-name></italic> Chevrolat <bold>a</bold> mentum <bold>b</bold> prosternum <bold>c</bold> lateral view of median ridge of prosternum <bold>d</bold> detail of elytral surface <bold>f</bold> mesoventral plate <bold>g</bold> metaventrite <bold>h</bold> median ridge of female first abdominal ventrite <bold>i</bold> fifth abdominal ventrite.</p></caption><graphic xmlns:xlink="http://www.w3.org/1999/xlink" xlink:href="zookeys-681-039-g012.jpg" position="float" orientation="portrait" xlink:type="simple" id="oo_141111.jpg"/></fig><fig id="F2" position="float" orientation="portrait"><label>Figure 2.</label><caption><p>
                <italic><tp:taxon-name><tp:taxon-name-part taxon-name-part-type="genus" reg="Cercyon">Cercyon</tp:taxon-name-part></tp:taxon-name></italic> spp. <bold>a–c</bold> <italic><tp:taxon-name><tp:taxon-name-part taxon-name-part-type="genus" reg="Cercyon">Cercyon</tp:taxon-name-part> <tp:taxon-name-part taxon-name-part-type="species" reg="sklodowskae">sklodowskae</tp:taxon-name-part></tp:taxon-name></italic> sp. n. <bold>d–f</bold> <italic><tp:taxon-name><tp:taxon-name-part taxon-name-part-type="genus" reg="Cercyon">Cercyon</tp:taxon-name-part> <tp:taxon-name-part taxon-name-part-type="species" reg="floridanus">floridanus</tp:taxon-name-part></tp:taxon-name></italic> Horn <bold>g–i</bold> <italic><tp:taxon-name><tp:taxon-name-part taxon-name-part-type="genus" reg="Cercyon">Cercyon</tp:taxon-name-part> <tp:taxon-name-part taxon-name-part-type="species" reg="praetextatus">praetextatus</tp:taxon-name-part></tp:taxon-name></italic> Say <bold>a, d, g</bold> dorsal habitus <bold>b, e, h</bold> ventral habitus <bold>c, f, i</bold> lateral habitus.</p></caption><graphic xmlns:xlink="http://www.w3.org/1999/xlink" xlink:href="zookeys-681-039-g002.jpg" position="float" orientation="portrait" xlink:type="simple" id="oo_141101.jpg"/></fig><fig id="F4" position="float" orientation="portrait"><label>Figure 4.</label><caption><p>
                <italic><tp:taxon-name><tp:taxon-name-part taxon-name-part-type="genus" reg="Cercyon">Cercyon</tp:taxon-name-part> <tp:taxon-name-part taxon-name-part-type="species" reg="insularis">insularis</tp:taxon-name-part></tp:taxon-name></italic> Chevrolat and <italic><tp:taxon-name><tp:taxon-name-part taxon-name-part-type="genus" reg="Cercyon">C.</tp:taxon-name-part> <tp:taxon-name-part taxon-name-part-type="species" reg="variegatus">variegatus</tp:taxon-name-part></tp:taxon-name></italic> Sharp. <bold>a–i</bold> <italic><tp:taxon-name><tp:taxon-name-part taxon-name-part-type="genus" reg="Cercyon">C.</tp:taxon-name-part> <tp:taxon-name-part taxon-name-part-type="species" reg="insularis">insularis</tp:taxon-name-part></tp:taxon-name></italic>: <bold>a–c</bold> dorsal, ventral and lateral habitus of the non-type specimen from Cuba <bold>d</bold> habitus of the holotype <bold>e</bold> labels of the holotype <bold>f–i</bold> male genitalia of non-type specimen from Dominican Republic. <bold>j–o</bold> lectotype of <italic><tp:taxon-name><tp:taxon-name-part taxon-name-part-type="genus" reg="Cercyon">C.</tp:taxon-name-part> <tp:taxon-name-part taxon-name-part-type="species" reg="variegatus">variegatus</tp:taxon-name-part></tp:taxon-name></italic>: <bold>j</bold> dorsal habitus <bold>k</bold> labels <bold>l–o</bold> male genitalia. Genital parts illustrated: <bold>f, l</bold> tegmen of aedeagus <bold>g, m</bold> median lobe of aedeagus <bold>h, n</bold> detail of apex of median lobe; <bold>i, o</bold> 9th sternite.</p></caption><graphic xmlns:xlink="http://www.w3.org/1999/xlink" xlink:href="zookeys-681-039-g004.jpg" position="float" orientation="portrait" xlink:type="simple" id="oo_141103.jpg"/></fig><fig id="F1" position="float" orientation="portrait"><label>Figure 1.</label><caption><p>
                <italic><tp:taxon-name><tp:taxon-name-part taxon-name-part-type="genus" reg="Cercyon">Cercyon</tp:taxon-name-part></tp:taxon-name></italic> spp. n. <bold>a–c</bold> <italic><tp:taxon-name><tp:taxon-name-part taxon-name-part-type="genus" reg="Cercyon">Cercyon</tp:taxon-name-part> <tp:taxon-name-part taxon-name-part-type="species" reg="gimmeli">gimmeli</tp:taxon-name-part></tp:taxon-name></italic> sp. n. <bold>d–f</bold> <italic><tp:taxon-name><tp:taxon-name-part taxon-name-part-type="genus" reg="Cercyon">Cercyon</tp:taxon-name-part> <tp:taxon-name-part taxon-name-part-type="species" reg="armatipenis">armatipenis</tp:taxon-name-part></tp:taxon-name></italic> sp. n. <bold>g–i</bold> <italic><tp:taxon-name><tp:taxon-name-part taxon-name-part-type="genus" reg="Cercyon">Cercyon</tp:taxon-name-part> <tp:taxon-name-part taxon-name-part-type="species" reg="taino">taino</tp:taxon-name-part></tp:taxon-name></italic> sp. n. <bold>a, d, g</bold> dorsal habitus <bold>b, e, h</bold> ventral habitus <bold>c, f, i</bold> lateral habitus.</p></caption><graphic xmlns:xlink="http://www.w3.org/1999/xlink" xlink:href="zookeys-681-039-g001.jpg" position="float" orientation="portrait" xlink:type="simple" id="oo_141100.jpg"/></fig><fig id="F3" position="float" orientation="portrait"><label>Figure 3.</label><caption><p>
                <italic><tp:taxon-name><tp:taxon-name-part taxon-name-part-type="genus" reg="Cercyon">Cercyon</tp:taxon-name-part></tp:taxon-name></italic> spp. <bold>a–c</bold> <italic><tp:taxon-name><tp:taxon-name-part taxon-name-part-type="genus" reg="Cercyon">Cercyon</tp:taxon-name-part> <tp:taxon-name-part taxon-name-part-type="species" reg="spiniventris">spiniventris</tp:taxon-name-part></tp:taxon-name></italic> sp. n. <bold>d–f</bold> <italic><tp:taxon-name><tp:taxon-name-part taxon-name-part-type="genus" reg="Cercyon">Cercyon</tp:taxon-name-part> <tp:taxon-name-part taxon-name-part-type="species" reg="nigriceps">nigriceps</tp:taxon-name-part></tp:taxon-name></italic> Marsham <bold>g–i</bold> <italic><tp:taxon-name><tp:taxon-name-part taxon-name-part-type="genus" reg="Cercyon">Cercyon</tp:taxon-name-part> <tp:taxon-name-part taxon-name-part-type="species" reg="quisquilius">quisquilius</tp:taxon-name-part></tp:taxon-name></italic> Linnaeus <bold>a, d, g</bold> dorsal habitus <bold>b, e, h</bold> ventral habitus <bold>c, f, i</bold> lateral habitus.</p></caption><graphic xmlns:xlink="http://www.w3.org/1999/xlink" xlink:href="zookeys-681-039-g003.jpg" position="float" orientation="portrait" xlink:type="simple" id="oo_141102.jpg"/></fig><fig id="F5" position="float" orientation="portrait"><label>Figure 5.</label><caption><p>
                <italic><tp:taxon-name><tp:taxon-name-part taxon-name-part-type="genus" reg="Cercyon">Cercyon</tp:taxon-name-part></tp:taxon-name></italic> spp. n. genitalia <bold>a–d</bold> <italic><tp:taxon-name><tp:taxon-name-part taxon-name-part-type="genus" reg="Cercyon">Cercyon</tp:taxon-name-part> <tp:taxon-name-part taxon-name-part-type="species" reg="gimmeli">gimmeli</tp:taxon-name-part></tp:taxon-name></italic> sp. n. <bold>e–h</bold> <italic><tp:taxon-name><tp:taxon-name-part taxon-name-part-type="genus" reg="Cercyon">Cercyon</tp:taxon-name-part> <tp:taxon-name-part taxon-name-part-type="species" reg="taino">taino</tp:taxon-name-part></tp:taxon-name></italic> sp. n. <bold>i–l</bold> <italic><tp:taxon-name><tp:taxon-name-part taxon-name-part-type="genus" reg="Cercyon">Cercyon</tp:taxon-name-part> <tp:taxon-name-part taxon-name-part-type="species" reg="armatipenis">armatipenis</tp:taxon-name-part></tp:taxon-name></italic> sp. n. <bold>m–p</bold> <italic><tp:taxon-name><tp:taxon-name-part taxon-name-part-type="genus" reg="Cercyon">Cercyon</tp:taxon-name-part> <tp:taxon-name-part taxon-name-part-type="species" reg="sklodowskae">sklodowskae</tp:taxon-name-part></tp:taxon-name></italic> sp. n. <bold>a, e, i, m</bold> tegmen of aedeagus <bold>b, f, j, n</bold> median lobe of aedeagus <bold>c, g, k, o</bold> 9th sternite.</p></caption><graphic xmlns:xlink="http://www.w3.org/1999/xlink" xlink:href="zookeys-681-039-g005.jpg" position="float" orientation="portrait" xlink:type="simple" id="oo_141104.jpg"/></fig></tp:treatment-sec><ref-list><ref id="B44"><mixed-citation xmlns:xlink="http://www.w3.org/1999/xlink" xlink:type="simple">
          <person-group><name name-style="western"><surname>Thomson</surname><given-names>CG</given-names></name></person-group> (<year>1859</year>) <source>Skandinaviens <tp:taxon-name><tp:taxon-name-part taxon-name-part-type="order">Coleoptera</tp:taxon-name-part></tp:taxon-name>. Vol. 1.</source> <publisher-name>Berlingska Boktryckeriet</publisher-name>, <publisher-loc>Lund</publisher-loc>, <size units="page">290 pp</size>.</mixed-citation></ref></ref-list></tp:taxon-treatment>
