# Supplementary material for: A review of the Cercyon Leach (Coleoptera, Hydrophilidae, Sphaeridiinae) of the Greater Antilles
Source: Zookeys. 2017 Jun 21;(681):39–93. doi: 10.3897/zookeys.681.12522 (PMC5523880; doi:10.3897/zookeys.681.12522)
Supplement: XML Treatment for Cercyon gimmeli [file zookeys.681.12522-treatment2.xml]

<!DOCTYPE tp:taxon-treatment
  PUBLIC "-//TaxonX//DTD Taxonomic Treatment Publishing DTD v0 20100105//EN" "tax-treatment-NSO.dtd">
<tp:taxon-treatment xmlns:tp="http://www.plazi.org/taxpub"><tp:treatment-meta><kwd-group><label>Taxon classification</label><kwd><named-content xmlns:xlink="http://www.w3.org/1999/xlink" content-type="kingdom">Animalia</named-content></kwd><kwd><named-content xmlns:xlink="http://www.w3.org/1999/xlink" content-type="order">Coleoptera</named-content></kwd><kwd><named-content xmlns:xlink="http://www.w3.org/1999/xlink" content-type="family">Hydrophilidae</named-content></kwd></kwd-group><mixed-citation publication-type="journal"><person-group><name><surname>Arriaga-Varela</surname><given-names>Emmanuel</given-names></name><name><surname>Seidel</surname><given-names>Matthias</given-names></name><name><surname>Deler-Hernández</surname><given-names>Albert</given-names></name><name><surname>Viktor Senderov</surname><given-names/></name><name><surname>Fikáček</surname><given-names>Martin</given-names></name></person-group><article-title>A review of the <italic><tp:taxon-name><tp:taxon-name-part taxon-name-part-type="genus" reg="Cercyon">Cercyon</tp:taxon-name-part></tp:taxon-name></italic> Leach (<tp:taxon-name><tp:taxon-name-part taxon-name-part-type="order">Coleoptera</tp:taxon-name-part></tp:taxon-name>, <tp:taxon-name><tp:taxon-name-part taxon-name-part-type="family">Hydrophilidae</tp:taxon-name-part></tp:taxon-name>, <tp:taxon-name><tp:taxon-name-part taxon-name-part-type="subfamily">Sphaeridiinae</tp:taxon-name-part></tp:taxon-name>) of the Greater Antilles</article-title><source>Zookeys</source><day>21</day><month>6</month><year>2017</year><volume>2017</volume><issue>681</issue><fpage>39</fpage><lpage>93</lpage><pub-id pub-id-type="doi">10.3897/zookeys.681.12522</pub-id></mixed-citation></tp:treatment-meta><tp:nomenclature><tp:taxon-name>
            <tp:taxon-name-part taxon-name-part-type="genus" reg="Cercyon">Cercyon</tp:taxon-name-part>
            <tp:taxon-name-part taxon-name-part-type="species" reg="gimmeli">gimmeli</tp:taxon-name-part>
            <object-id xmlns:xlink="http://www.w3.org/1999/xlink" content-type="zoobank" xlink:type="simple">http://zoobank.org/DDB83C0C-AAF4-4BE7-BD49-E86443ADD650</object-id>
          </tp:taxon-name><tp:taxon-status xmlns:xlink="http://www.w3.org/1999/xlink" xlink:type="simple">sp. n.</tp:taxon-status><xref ref-type="fig" rid="F1">Figures 1a–c</xref><xref ref-type="fig" rid="F5">, 5a–d</xref><xref ref-type="fig" rid="F8">, 8a–i</xref><xref ref-type="fig" rid="F15">, 15a</xref></tp:nomenclature><tp:treatment-sec sec-type="DNA barcodes" id="SECID0ELNAG"><title>DNA barcodes.</title><p>GANTC002-17 to GANTC006-17</p></tp:treatment-sec><tp:treatment-sec sec-type="BIN ID" id="SECID0EQNAG"><title>BIN ID.</title><p>
            <abbrev xmlns:xlink="http://www.w3.org/1999/xlink" content-type="institution" xlink:title="Barcode of Life Data Systems" id="ABBRID0EWNAG" xlink:type="simple">BOLD</abbrev>:ADF7790.</p></tp:treatment-sec><tp:treatment-sec sec-type="Figures on Flickr" id="SECID0E2NAG"><title>Figures on Flickr.</title><p>
            <ext-link xmlns:xlink="http://www.w3.org/1999/xlink" xlink:type="simple" ext-link-type="uri" xlink:href="http://www.flickr.com/photos/142655814@N07/albums/72157671425298360">www.flickr.com/photos/142655814@N07/albums/72157671425298360</ext-link>
          </p></tp:treatment-sec><tp:treatment-sec sec-type="type locality" id="SECID0EGOAG"><title>Type locality.</title><p>Dominican Republic, Samaná Province, Monumento Natural Salto, El Limón 2.8 km SSW of El Limón, <named-content xmlns:xlink="http://www.w3.org/1999/xlink" content-type="dwc:verbatimCoordinates" xlink:type="simple"><named-content content-type="geo-json" specific-use="{&#34;type&#34;:&#34;Point&#34;,&#34;coordinates&#34;:[-69.441167,-19.276000]}" id="NCID0EPOAG" xlink:type="simple">19°16.56'S 69°26.47'W</named-content></named-content>, 160 m a.s.l.</p><fig id="F1" position="float" orientation="portrait"><label>Figure 1.</label><caption><p>
                <italic><tp:taxon-name><tp:taxon-name-part taxon-name-part-type="genus" reg="Cercyon">Cercyon</tp:taxon-name-part></tp:taxon-name></italic> spp. n. <bold>a–c</bold> <italic><tp:taxon-name><tp:taxon-name-part taxon-name-part-type="genus" reg="Cercyon">Cercyon</tp:taxon-name-part> <tp:taxon-name-part taxon-name-part-type="species" reg="gimmeli">gimmeli</tp:taxon-name-part></tp:taxon-name></italic> sp. n. <bold>d–f</bold> <italic><tp:taxon-name><tp:taxon-name-part taxon-name-part-type="genus" reg="Cercyon">Cercyon</tp:taxon-name-part> <tp:taxon-name-part taxon-name-part-type="species" reg="armatipenis">armatipenis</tp:taxon-name-part></tp:taxon-name></italic> sp. n. <bold>g–i</bold> <italic><tp:taxon-name><tp:taxon-name-part taxon-name-part-type="genus" reg="Cercyon">Cercyon</tp:taxon-name-part> <tp:taxon-name-part taxon-name-part-type="species" reg="taino">taino</tp:taxon-name-part></tp:taxon-name></italic> sp. n. <bold>a, d, g</bold> dorsal habitus <bold>b, e, h</bold> ventral habitus <bold>c, f, i</bold> lateral habitus.</p></caption><graphic xmlns:xlink="http://www.w3.org/1999/xlink" xlink:href="zookeys-681-039-g001.jpg" position="float" orientation="portrait" xlink:type="simple" id="oo_141100.jpg"/></fig></tp:treatment-sec><tp:treatment-sec sec-type="type material" id="SECID0EVQAG"><title>Type material.</title><p>
            <bold>Holotype</bold> (male): “DOMINICAN REP.: Samaná, MN Salto El Limón 2.8 km SSW of El Limón; <named-content xmlns:xlink="http://www.w3.org/1999/xlink" content-type="dwc:verbatimCoordinates" xlink:type="simple"><named-content content-type="geo-json" specific-use="{&#34;type&#34;:&#34;Point&#34;,&#34;coordinates&#34;:[-69.441167,-19.276000]}" id="NCID0EARAG" xlink:type="simple">19°16.56'S 69°26.47'W</named-content></named-content>; 160 m; 2.ix.2014, Deler, Fikáček, Gimmel. DR29a // secondary vegetation and tiny remnants of forest among coffee plantations and pastures: in horse excrement” (<named-content xmlns:xlink="http://www.w3.org/1999/xlink" content-type="dwc:institutional_code" xlink:type="simple">NMPC</named-content>) [DNA extract: MF1256.1]. <bold>Paratypes: DOMINICAN REPUBLIC: Samaná</bold>: same label data as the holotype (1 males, 1 female: <named-content xmlns:xlink="http://www.w3.org/1999/xlink" content-type="dwc:institutional_code" xlink:type="simple">NMPC</named-content>; 1 male: <abbrev xmlns:xlink="http://www.w3.org/1999/xlink" xlink:title="Bruno Clarkson private collection, Rio de Janeiro, Brazil" id="ABBRID0ERRAG" xlink:type="simple">BCPC</abbrev>; 1 male: <named-content xmlns:xlink="http://www.w3.org/1999/xlink" content-type="dwc:institutional_code" xlink:type="simple">CNC</named-content>; 1 male: <named-content xmlns:xlink="http://www.w3.org/1999/xlink" content-type="dwc:institutional_code" xlink:type="simple">CNIN</named-content>; 1 male: <named-content xmlns:xlink="http://www.w3.org/1999/xlink" content-type="dwc:institutional_code" xlink:type="simple">SBNM</named-content>) [DNA extract: MF1256.2 in <named-content xmlns:xlink="http://www.w3.org/1999/xlink" content-type="dwc:institutional_code" xlink:type="simple">NMPC</named-content>]. <bold>La Vega</bold>: “DOMINICAN REP.: La Vega, PN A. Bermúdez, 8 km W of Manabao, <named-content xmlns:xlink="http://www.w3.org/1999/xlink" content-type="dwc:verbatimCoordinates" xlink:type="simple"><named-content content-type="geo-json" specific-use="{&#34;type&#34;:&#34;Point&#34;,&#34;coordinates&#34;:[-70.866333,19.067500]}" id="NCID0EOSAG" xlink:type="simple">19°4.05'N, 70°51.98'W</named-content></named-content>, 1140 m, 22–26.viii.2014, Deler, Fikáček, Gimmel DR16 // montane broad-leaf forest: in cow and horse excrement” (2 males: <named-content xmlns:xlink="http://www.w3.org/1999/xlink" content-type="dwc:institutional_code" xlink:type="simple">NMPC</named-content>). “DOMINICAN REPUBLIC: Pr. La Vega La Cienaga de Manabao, Park Hdqt, 3-5-VII-1999, 3000 ft, R.E. Woodruff, blacklight” (1 male: <named-content xmlns:xlink="http://www.w3.org/1999/xlink" content-type="dwc:institutional_code" xlink:type="simple">FSCA</named-content>). <bold>Monseñor Nouel</bold>: “DOMINICAN REP.: Msñ. Nouel, PN La Humeadora; 11.6km SSW, of Piedra Blanca; <named-content xmlns:xlink="http://www.w3.org/1999/xlink" content-type="dwc:verbatimCoordinates" xlink:type="simple"><named-content content-type="geo-json" specific-use="{&#34;type&#34;:&#34;Point&#34;,&#34;coordinates&#34;:[-70.360500,18.748667]}" id="NCID0ECTAG" xlink:type="simple">18°44.92'N, 70°21.63'W</named-content></named-content>; 636 m; 8.ix.2014, Deler, Fikáček, Gimmel DR41 // in horse excrement in moist broad-leaf forest in a valley of a small stony stream” (14 males, 2 females: <named-content xmlns:xlink="http://www.w3.org/1999/xlink" content-type="dwc:institutional_code" xlink:type="simple">NMPC</named-content>; 1 male: <named-content xmlns:xlink="http://www.w3.org/1999/xlink" content-type="dwc:institutional_code" xlink:type="simple">BMNH</named-content>; 1 male: <named-content xmlns:xlink="http://www.w3.org/1999/xlink" content-type="dwc:institutional_code" xlink:type="simple">CMN</named-content>; 2 males: <named-content xmlns:xlink="http://www.w3.org/1999/xlink" content-type="dwc:institutional_code" xlink:type="simple">MNHNSD</named-content>; 1 male: <named-content xmlns:xlink="http://www.w3.org/1999/xlink" content-type="dwc:institutional_code" xlink:type="simple">NHMW</named-content>; 3 males: <named-content xmlns:xlink="http://www.w3.org/1999/xlink" content-type="dwc:institutional_code" xlink:type="simple">SBNM</named-content>) [DNA extracts of both females: MF1217.1, MF1217.2 in <named-content xmlns:xlink="http://www.w3.org/1999/xlink" content-type="dwc:institutional_code" xlink:type="simple">NMPC</named-content>]. <bold>Barahona</bold>: “DOMINICAN REP.: Prov. Barahona. nr. Filipinas, Larimar Mine: 26-VI/7-VII-1992: Woodruff &amp; Skelley, flight trap” (2 males: <named-content xmlns:xlink="http://www.w3.org/1999/xlink" content-type="dwc:institutional_code" xlink:type="simple">FSCA</named-content>; 2 males: <named-content xmlns:xlink="http://www.w3.org/1999/xlink" content-type="dwc:institutional_code" xlink:type="simple">NMPC</named-content>). “DOMINICAN REP.: Prov. Barahona. nr. Filipinas, Larimar Mine: 26-VI/7-VII-1992: Woodruff, Skelley, Skillman. dung trap” (10 males: <named-content xmlns:xlink="http://www.w3.org/1999/xlink" content-type="dwc:institutional_code" xlink:type="simple">FSCA</named-content>; 4 males: <named-content xmlns:xlink="http://www.w3.org/1999/xlink" content-type="dwc:institutional_code" xlink:type="simple">NMPC</named-content>). “DOMINICAN REP.: Prov. Barahona. nr. Filipinas, Larimar Mine: 20-VII/26-VI-1992: Woodruff &amp; Skelley, human dung” (7 males: <named-content xmlns:xlink="http://www.w3.org/1999/xlink" content-type="dwc:institutional_code" xlink:type="simple">FSCA</named-content>). “DOMINICAN REP.: Prov. Barahona. nr. Filipinas, Larimar Mine: 26-VI/7-VII-1992: Woodruff, Skelley &amp; Skillman, at light” (5 males: <named-content xmlns:xlink="http://www.w3.org/1999/xlink" content-type="dwc:institutional_code" xlink:type="simple">FSCA</named-content>). “DOMINICAN REP.: Prov. Barahona. nr. Filipinas, Larimar Mine: 20-VII/26-VI-1992: Woodruff &amp; Skelley, at day” (2 males: <named-content xmlns:xlink="http://www.w3.org/1999/xlink" content-type="dwc:institutional_code" xlink:type="simple">FSCA</named-content>). DOMINICAN REP.: Prov. Barahona. nr. Filipinas, Larimar Mine: 20-VII/26-VI-1992: Woodruff &amp; Skelley, at light” (5 males: <named-content xmlns:xlink="http://www.w3.org/1999/xlink" content-type="dwc:institutional_code" xlink:type="simple">FSCA</named-content>). “DOMINICAN REP.: Prov. Barahona. nr. Filipinas, Larimar Mine: 26-VI/7-VII-1992: Woodruff &amp; Skelley, rat carrion” (1 male: <named-content xmlns:xlink="http://www.w3.org/1999/xlink" content-type="dwc:institutional_code" xlink:type="simple">FSCA</named-content>). “DOMINICAN REP.: Prov. Barahona. nr. Filipinas, Larimar Mine: 26-VI/7-VII-1992: Skelley, day catch, beating” (1 male: <named-content xmlns:xlink="http://www.w3.org/1999/xlink" content-type="dwc:institutional_code" xlink:type="simple">FSCA</named-content>).</p></tp:treatment-sec><tp:treatment-sec sec-type="diagnosis" id="SECID0E5VAG"><title>Diagnosis.</title><p>Externally identical with other members of the <italic><tp:taxon-name><tp:taxon-name-part taxon-name-part-type="genus" reg="Cercyon">Cercyon</tp:taxon-name-part> <tp:taxon-name-part taxon-name-part-type="species" reg="gimmeli">gimmeli</tp:taxon-name-part></tp:taxon-name></italic> species group, it may be only distinguished from them by the morphology of the aedeagus (Fig. <xref ref-type="fig" rid="F5">5a–d</xref>): parameres longer than the phallobase; median lobe without spines, narrowly parallel-sided, with rounded apex.</p></tp:treatment-sec><tp:treatment-sec sec-type="description" id="SECID0ETWAG"><title>Description.</title><p>
            <italic>Body.</italic> (Fig. <xref ref-type="fig" rid="F1">1a–c</xref>) 2.8–3.5 mm long (length of holotype: 3.25 mm); long oval, 1.8–1.9× as long as wide, widest at basal fourth of elytra; moderately convex, 3.2× as long as high, (height of holotype: 1.05 mm). <italic>Coloration</italic>. Dorsal surface of head black, clypeus with widely yellowish anterolateral margins. Antennae and ventral surface of head, including mouthparts, brown, antennal club dark-brown. Pronotum black, with a wide, rather sharply defined creamy-white area along lateral margins, broader at anterior half. Prosternum and hypomeron brown, gradually turning black in posterior half. Elytra dark brown to black, with large, pale, rather sharply defined apical spot covering posterior quarter of elytral interval 1, and gradually larger portion on subsequent intervals up to posterior three–quarters of interval 9; two lateralmost intervals completely pale; apical area slightly darker (yellowish brown) posteriorly, with bright yellowish stripe or spots at least along its anterior border; basal portion of elytra with a pair of pale elongated dots at sides of scutellar shield. Ventral surface of mesothorax blackish to pitchy black. Metepisternum brown. Metaventrite brown with dusk anteromedial part. Abdomen brown, ventrites sometimes with dusky marks on anterior margin. Legs yellow to brown ventrally, dorsally with black markings on femora.</p><p>
            <italic>Head.</italic> Clypeus with rather sparse and shallow punctation consisting of crescent-shaped setiferous punctures intermixed with denser, smaller and rather transverse non–setiferous punctures; interstices without microsculpture. Anterior margin of clypeus with a narrow bead. Frontoclypeal suture conspicuous as a zone without punctuation, vanished in middle. Frons with punctation similar to that on clypeus, punctures of same shape all over, slightly sparser on sides; interstices without microsculpture. Eyes rather small; interocular distance about 6× the width of one eye in dorsal view. Labrum membranous, nearly completely concealed under clypeus, only with narrowly exposed sinuate anterior margin. Mentum (Fig. <xref ref-type="fig" rid="F8">8a</xref>) subtrapezoid, widest at posterior fourth, about 2.1× wider than long, 1.3× wider at widest part than at anterior margin, concave in anterior half, with a shallow transverse impression anteromesally; surface glabrous, punctures rather small and shallow, almost vanishing anteromessally, interstices without microsculpture. Antenna with 9 antennomeres, scapus ca. 1.7× as long antennomeres 2–6 combined; antennal club moderately elongate, about twice as long as wide, about as 1.1× as long as scapus; antennomere 9 acuminate at apex.</p><!--PageBreak--><p>
            <italic>Prothorax.</italic> Pronotum transverse, widest at base 2.1–2.2× wider than long; 1.8× wider at base than between anterior angles, 1.8× wider than head including eyes, as convex as elytra in lateral view. Punctation moderately dense and shallow, consisting of crescent-shaped setiferous punctures intermixed with denser, smaller and rather transverse non–setiferous punctures; punctures slightly feebler on sides. Prosternum (Fig. <xref ref-type="fig" rid="F8">8b</xref>) strongly tectiform medially, medial ridge thickened in anterior half, forming a large rounded knob in lateral view (Fig. <xref ref-type="fig" rid="F8">8c</xref>). Antennal grooves distinct, with lateral margin curved, slightly feebler anteriorly.</p><p>
            <italic>Pterothorax.</italic> Scutellar shield 1.1× as long as wide, sparsely punctured. Elytra widest at anterior fifth, 2.55–2.85× as long as pronotum, 1.25–1.35× as wide as pronotum; surface glabrous (Fig. <xref ref-type="fig" rid="F8">8d</xref>), with 10 series of punctures; series 6, 8 and 9 not reaching elytral base, serial punctures getting slightly larger laterally; intervals moderately convex; punctation of interval 1 and odd intervals composed of crescent-shaped setiferous punctures intermixed with denser, smaller and rather transverse non–setiferous punctures; even intervals with non-setiferous punctures only; all interstices without microsculpture. Humeral bulge indistinct. Mesoventral plate (Fig. <xref ref-type="fig" rid="F8">8f</xref>) narrowly elongate, ca. 5.7× as long as wide, widest at midlength, gradually and symmetrically narrowing posteriad and anteriad to pointed apices, posterior tip slightly overlapping over anterior portion of metaventrite; surface with few sparsely arranged coarse punctures. Metaventrite with narrow median raised pentagonal area (Fig. <xref ref-type="fig" rid="F8">8g</xref>), 1.1× as long as wide at widest portion, glabrous, weakly and sparsely punctuate, punctures with fine setae at least along margins of elevation, with bare area not reaching anterior margin; femoral lines absent; lateral parts of metaventrite densely covered by short pubescence.</p><p>
            <italic>Legs.</italic> Femora with sparse rather shallow punctures ventrally, interstices with weak microsculpture at bases, consisting of longitudinal lines; tibial grooves distinct. Tibiae with rather large lateral spines. Metatibiae moderately narrow and elongate, slightly bent outwards, 0.3–0.4× as long as elytra, 5.3× as long as wide. Metatarsus long, 0.9× as long as metatiba, with few short but rather stout setae ventrally.</p><p>
            <italic>Abdomen</italic> with five ventrites, first abdominal ventrite about as long as second and third ventrites combined, with distinct median longitudinal carina (Fig. <xref ref-type="fig" rid="F8">8h</xref>) narrowing posteriad, not projecting posteriorly in both sexes; fifth ventrite (Fig. <xref ref-type="fig" rid="F8">8i</xref>) with acuminate and very weakly bulged apex in both sexes.</p><p>
            <italic>Male genitalia.</italic> Median projection of sternite 9 (Fig. <xref ref-type="fig" rid="F5">5d</xref>) very narrow, shorter than lateral struts, without subapical setae. Aedeagus: Phallobase (Fig. <xref ref-type="fig" rid="F5">5a</xref>) distinctly shorter than parameres, asymmetrically narrowing basally, base widely rounded. Parameres narrow throughout, slightly widened apically, subsinuate on outer face near apex, apex pointed, with a couple of setae. Median lobe (Fig. <xref ref-type="fig" rid="F5">5b</xref>) narrow throughout, indistinctly narrowing apically; apex (Fig. <xref ref-type="fig" rid="F5">5c</xref>) rounded with finely truncate tip, gonopore moderately large, situated subapically; basal portion with dorsal plate narrow and simply bifid basally. Median projection of sternite 9 (Fig. <xref ref-type="fig" rid="F5">5a</xref>) very narrow, shorter than lateral struts, without subapical setae.</p><!--PageBreak--></tp:treatment-sec><tp:treatment-sec sec-type="variability" id="SECID0EPZAG"><title>Variability.</title><p>In some specimens the pale spots at sides of the scutellar shield are longer, almost reaching the second fourth of elytral length.</p></tp:treatment-sec><tp:treatment-sec sec-type="etymology" id="SECID0EUZAG"><title>Etymology.</title><p>We are pleased to dedicate this species to Matthew L. Gimmel (Santa Barbara Museum of Natural History), who participated in the expedition to the Dominican Republic and collected part of the type series of this species.</p></tp:treatment-sec><tp:treatment-sec sec-type="distribution" id="SECID0EZZAG"><title>Distribution.</title><p>Dominican Republic: Barahona, La Vega, Monseñor Nouel, Samaná (Fig. <xref ref-type="fig" rid="F14">14a</xref>).</p></tp:treatment-sec><tp:treatment-sec sec-type="biology" id="SECID0ED1AG"><title>Biology.</title><p>All specimens were collected in in broad-leaf tropical forests and coffee plantations and pastures, mainly on cow and horse dung, but also on human dung, rat carrion, at black-light or at day by beating.</p></tp:treatment-sec><tp:treatment-sec><!--Section generated to contain objects referenced in tp:taxon-treatment.--><fig id="F5" position="float" orientation="portrait"><label>Figure 5.</label><caption><p>
                <italic><tp:taxon-name><tp:taxon-name-part taxon-name-part-type="genus" reg="Cercyon">Cercyon</tp:taxon-name-part></tp:taxon-name></italic> spp. n. genitalia <bold>a–d</bold> <italic><tp:taxon-name><tp:taxon-name-part taxon-name-part-type="genus" reg="Cercyon">Cercyon</tp:taxon-name-part> <tp:taxon-name-part taxon-name-part-type="species" reg="gimmeli">gimmeli</tp:taxon-name-part></tp:taxon-name></italic> sp. n. <bold>e–h</bold> <italic><tp:taxon-name><tp:taxon-name-part taxon-name-part-type="genus" reg="Cercyon">Cercyon</tp:taxon-name-part> <tp:taxon-name-part taxon-name-part-type="species" reg="taino">taino</tp:taxon-name-part></tp:taxon-name></italic> sp. n. <bold>i–l</bold> <italic><tp:taxon-name><tp:taxon-name-part taxon-name-part-type="genus" reg="Cercyon">Cercyon</tp:taxon-name-part> <tp:taxon-name-part taxon-name-part-type="species" reg="armatipenis">armatipenis</tp:taxon-name-part></tp:taxon-name></italic> sp. n. <bold>m–p</bold> <italic><tp:taxon-name><tp:taxon-name-part taxon-name-part-type="genus" reg="Cercyon">Cercyon</tp:taxon-name-part> <tp:taxon-name-part taxon-name-part-type="species" reg="sklodowskae">sklodowskae</tp:taxon-name-part></tp:taxon-name></italic> sp. n. <bold>a, e, i, m</bold> tegmen of aedeagus <bold>b, f, j, n</bold> median lobe of aedeagus <bold>c, g, k, o</bold> 9th sternite.</p></caption><graphic xmlns:xlink="http://www.w3.org/1999/xlink" xlink:href="zookeys-681-039-g005.jpg" position="float" orientation="portrait" xlink:type="simple" id="oo_141104.jpg"/></fig><fig id="F8" position="float" orientation="portrait"><label>Figure 8.</label><caption><p>
                <italic><tp:taxon-name><tp:taxon-name-part taxon-name-part-type="genus" reg="Cercyon">Cercyon</tp:taxon-name-part> <tp:taxon-name-part taxon-name-part-type="species" reg="gimmeli">gimmeli</tp:taxon-name-part></tp:taxon-name></italic> sp. n. <bold>a</bold> mentum <bold>b</bold> prosternum <bold>c</bold> lateral view of median ridge of prosternum <bold>d</bold> detail of elytral surface <bold>f</bold> mesoventral plate <bold>g</bold> metaventrite <bold>h</bold> median ridge of first abdominal ventrite <bold>i</bold> fifth abdominal ventrite.</p></caption><graphic xmlns:xlink="http://www.w3.org/1999/xlink" xlink:href="zookeys-681-039-g008.jpg" position="float" orientation="portrait" xlink:type="simple" id="oo_141107.jpg"/></fig><fig id="F15" position="float" orientation="portrait"><label>Figure 15.</label><caption><p>
                  <italic><tp:taxon-name><tp:taxon-name-part taxon-name-part-type="genus" reg="Cercyon">Cercyon</tp:taxon-name-part></tp:taxon-name></italic> spp. distribution maps. <bold>a</bold> <italic><tp:taxon-name><tp:taxon-name-part taxon-name-part-type="genus" reg="Cercyon">Cercyon</tp:taxon-name-part> <tp:taxon-name-part taxon-name-part-type="species" reg="armatipenis">armatipenis</tp:taxon-name-part></tp:taxon-name></italic> sp. n. (🔴) <italic><tp:taxon-name><tp:taxon-name-part taxon-name-part-type="genus" reg="Cercyon">Cercyon</tp:taxon-name-part> <tp:taxon-name-part taxon-name-part-type="species" reg="gimmeli">gimmeli</tp:taxon-name-part></tp:taxon-name></italic> sp. n. (🔵) <bold>b</bold> <italic><tp:taxon-name><tp:taxon-name-part taxon-name-part-type="genus" reg="Cercyon">Cercyon</tp:taxon-name-part> <tp:taxon-name-part taxon-name-part-type="species" reg="sklodowskae">sklodowskae</tp:taxon-name-part></tp:taxon-name></italic> sp. n. (🔴) <italic><tp:taxon-name><tp:taxon-name-part taxon-name-part-type="genus" reg="Cercyon">Cercyon</tp:taxon-name-part> <tp:taxon-name-part taxon-name-part-type="species" reg="taino">taino</tp:taxon-name-part></tp:taxon-name></italic> sp. n. (🔵) <bold>c</bold> <italic><tp:taxon-name><tp:taxon-name-part taxon-name-part-type="genus" reg="Cercyon">Cercyon</tp:taxon-name-part> <tp:taxon-name-part taxon-name-part-type="species" reg="praetextatus">praetextatus</tp:taxon-name-part></tp:taxon-name></italic> Say (🔴) <italic><tp:taxon-name><tp:taxon-name-part taxon-name-part-type="genus" reg="Cercyon">Cercyon</tp:taxon-name-part> <tp:taxon-name-part taxon-name-part-type="species" reg="quisquilius">quisquilius</tp:taxon-name-part></tp:taxon-name></italic> Linnaeus (🔵).</p></caption><graphic xmlns:xlink="http://www.w3.org/1999/xlink" xlink:href="zookeys-681-039-g015.jpg" position="float" orientation="portrait" xlink:type="simple" id="oo_141114.jpg"/></fig><fig id="F14" position="float" orientation="portrait"><label>Figure 14.</label><caption><p>
                  <italic><tp:taxon-name><tp:taxon-name-part taxon-name-part-type="genus" reg="Cercyon">Cercyon</tp:taxon-name-part></tp:taxon-name></italic> spp. larval morphology <bold>e–f</bold> <italic><tp:taxon-name><tp:taxon-name-part taxon-name-part-type="genus" reg="Cercyon">Cercyon</tp:taxon-name-part> <tp:taxon-name-part taxon-name-part-type="species" reg="taino">taino</tp:taxon-name-part></tp:taxon-name></italic> sp. n. <bold>g–l</bold> <italic><tp:taxon-name><tp:taxon-name-part taxon-name-part-type="genus" reg="Cercyon">Cercyon</tp:taxon-name-part> <tp:taxon-name-part taxon-name-part-type="species" reg="insularis">insularis</tp:taxon-name-part></tp:taxon-name></italic> Chevrolat <bold>a, g</bold> dorsal habitus <bold>b, h</bold> ventral habitus <bold>c, i</bold> lateral habitus <bold>d, j</bold> front leg <bold>e, k</bold> dorsal view of head <bold>f, l</bold> tergite on 8th abdominal segment.</p></caption><graphic xmlns:xlink="http://www.w3.org/1999/xlink" xlink:href="zookeys-681-039-g014.jpg" position="float" orientation="portrait" xlink:type="simple" id="oo_141113.jpg"/></fig></tp:treatment-sec></tp:taxon-treatment>
