# Supplementary material for: A review of the Cercyon Leach (Coleoptera, Hydrophilidae, Sphaeridiinae) of the Greater Antilles
Source: Zookeys. 2017 Jun 21;(681):39–93. doi: 10.3897/zookeys.681.12522 (PMC5523880; doi:10.3897/zookeys.681.12522)
Supplement: XML Treatment for Cercyon sklodowskae [file zookeys.681.12522-treatment5.xml]

<!DOCTYPE tp:taxon-treatment
  PUBLIC "-//TaxonX//DTD Taxonomic Treatment Publishing DTD v0 20100105//EN" "tax-treatment-NSO.dtd">
<tp:taxon-treatment xmlns:tp="http://www.plazi.org/taxpub"><tp:treatment-meta><kwd-group><label>Taxon classification</label><kwd><named-content xmlns:xlink="http://www.w3.org/1999/xlink" content-type="kingdom">Animalia</named-content></kwd><kwd><named-content xmlns:xlink="http://www.w3.org/1999/xlink" content-type="order">Coleoptera</named-content></kwd><kwd><named-content xmlns:xlink="http://www.w3.org/1999/xlink" content-type="family">Hydrophilidae</named-content></kwd></kwd-group><mixed-citation publication-type="journal"><person-group><name><surname>Arriaga-Varela</surname><given-names>Emmanuel</given-names></name><name><surname>Seidel</surname><given-names>Matthias</given-names></name><name><surname>Deler-Hernández</surname><given-names>Albert</given-names></name><name><surname>Viktor Senderov</surname><given-names/></name><name><surname>Fikáček</surname><given-names>Martin</given-names></name></person-group><article-title>A review of the <italic><tp:taxon-name><tp:taxon-name-part taxon-name-part-type="genus" reg="Cercyon">Cercyon</tp:taxon-name-part></tp:taxon-name></italic> Leach (<tp:taxon-name><tp:taxon-name-part taxon-name-part-type="order">Coleoptera</tp:taxon-name-part></tp:taxon-name>, <tp:taxon-name><tp:taxon-name-part taxon-name-part-type="family">Hydrophilidae</tp:taxon-name-part></tp:taxon-name>, <tp:taxon-name><tp:taxon-name-part taxon-name-part-type="subfamily">Sphaeridiinae</tp:taxon-name-part></tp:taxon-name>) of the Greater Antilles</article-title><source>Zookeys</source><day>21</day><month>6</month><year>2017</year><volume>2017</volume><issue>681</issue><fpage>39</fpage><lpage>93</lpage><pub-id pub-id-type="doi">10.3897/zookeys.681.12522</pub-id></mixed-citation></tp:treatment-meta><tp:nomenclature><tp:taxon-name>
            <tp:taxon-name-part taxon-name-part-type="genus" reg="Cercyon">Cercyon</tp:taxon-name-part>
            <tp:taxon-name-part taxon-name-part-type="species" reg="sklodowskae">sklodowskae</tp:taxon-name-part>
            <object-id xmlns:xlink="http://www.w3.org/1999/xlink" content-type="zoobank" xlink:type="simple">http://zoobank.org/6679B59D-E7CE-4D95-8894-12C6084607A4</object-id>
          </tp:taxon-name><tp:taxon-status xmlns:xlink="http://www.w3.org/1999/xlink" xlink:type="simple">sp. n.</tp:taxon-status><xref ref-type="fig" rid="F2">Figures 2a–c</xref><xref ref-type="fig" rid="F5">, 5m–p</xref><xref ref-type="fig" rid="F10">, 10a–10</xref><xref ref-type="fig" rid="F1">, 1</xref><xref ref-type="fig" rid="F15">, 15c</xref><!--PageBreak--></tp:nomenclature><tp:treatment-sec sec-type="Figures in Flickr" id="SECID0E1LBG"><title>Figures in Flickr.</title><p>
            <ext-link xmlns:xlink="http://www.w3.org/1999/xlink" xlink:type="simple" ext-link-type="uri" xlink:href="http://www.flickr.com/photos/142655814@N07/albums/72157669507211493">www.flickr.com/photos/142655814@N07/albums/72157669507211493</ext-link>
          </p></tp:treatment-sec><tp:treatment-sec sec-type="type locality" id="SECID0EFMBG"><title>Type locality.</title><p>Jamaica, Saint Thomas Parish, Corn Puss Gap, 6.44 km N of Bath. 640 m a.s.l.</p><fig id="F2" position="float" orientation="portrait"><label>Figure 2.</label><caption><p>
                <italic><tp:taxon-name><tp:taxon-name-part taxon-name-part-type="genus" reg="Cercyon">Cercyon</tp:taxon-name-part></tp:taxon-name></italic> spp. <bold>a–c</bold> <italic><tp:taxon-name><tp:taxon-name-part taxon-name-part-type="genus" reg="Cercyon">Cercyon</tp:taxon-name-part> <tp:taxon-name-part taxon-name-part-type="species" reg="sklodowskae">sklodowskae</tp:taxon-name-part></tp:taxon-name></italic> sp. n. <bold>d–f</bold> <italic><tp:taxon-name><tp:taxon-name-part taxon-name-part-type="genus" reg="Cercyon">Cercyon</tp:taxon-name-part> <tp:taxon-name-part taxon-name-part-type="species" reg="floridanus">floridanus</tp:taxon-name-part></tp:taxon-name></italic> Horn <bold>g–i</bold> <italic><tp:taxon-name><tp:taxon-name-part taxon-name-part-type="genus" reg="Cercyon">Cercyon</tp:taxon-name-part> <tp:taxon-name-part taxon-name-part-type="species" reg="praetextatus">praetextatus</tp:taxon-name-part></tp:taxon-name></italic> Say <bold>a, d, g</bold> dorsal habitus <bold>b, e, h</bold> ventral habitus <bold>c, f, i</bold> lateral habitus.</p></caption><graphic xmlns:xlink="http://www.w3.org/1999/xlink" xlink:href="zookeys-681-039-g002.jpg" position="float" orientation="portrait" xlink:type="simple" id="oo_141101.jpg"/></fig></tp:treatment-sec><tp:treatment-sec sec-type="type material" id="SECID0ELOBG"><title>Type material.</title><p>
            <bold>Holotype</bold> (male): “JAM., St. Thomas, Corn Puu Gap [sic!, = Corn Puss Gap], 2100’, 4mi. N, Bath, 3-8.VIII.1974, S. Peck, dung” (<named-content xmlns:xlink="http://www.w3.org/1999/xlink" content-type="dwc:institutional_code" xlink:type="simple">CNC</named-content>). <bold>Paratypes: JAMAICA: St. Thomas</bold>: same data as the holotype (1 female: <named-content xmlns:xlink="http://www.w3.org/1999/xlink" content-type="dwc:institutional_code" xlink:type="simple">CNC</named-content>; 1 female: <named-content xmlns:xlink="http://www.w3.org/1999/xlink" content-type="dwc:institutional_code" xlink:type="simple">NMPC</named-content>); “JAM., St. Thomas, Corn Puss Gap, 2100”, 4mi. N, Bath, 3.viii.74, S. Peck, DT16-20” (1 male: <named-content xmlns:xlink="http://www.w3.org/1999/xlink" content-type="dwc:institutional_code" xlink:type="simple">CNC</named-content>); “JAM., St. Thomas P. Portland Gap, 5500‘,17.XII.72-1.I.73, S&amp;J Peck, cloud for., dung&amp;carrion tr.” (1 male, 1 female: <named-content xmlns:xlink="http://www.w3.org/1999/xlink" content-type="dwc:institutional_code" xlink:type="simple">CNC</named-content>); “JAM., St. Thomas P., Portland Gap, 17.XII.72-1.II.73, S &amp; J Peck (1 female: <named-content xmlns:xlink="http://www.w3.org/1999/xlink" content-type="dwc:institutional_code" xlink:type="simple">CNC</named-content>); “JAM., St. Thomas, below Port. Gap, 1-5.VIII.1974, 4500”, S. Peck, dung trap 12” (1 female: <named-content xmlns:xlink="http://www.w3.org/1999/xlink" content-type="dwc:institutional_code" xlink:type="simple">CNC</named-content>).</p></tp:treatment-sec><tp:treatment-sec sec-type="diagnosis" id="SECID0EYPBG"><title>Diagnosis.</title><p>
            <italic><tp:taxon-name><tp:taxon-name-part taxon-name-part-type="genus" reg="Cercyon">Cercyon</tp:taxon-name-part> <tp:taxon-name-part taxon-name-part-type="species" reg="sklodowskae">sklodowskae</tp:taxon-name-part></tp:taxon-name></italic> sp. n. can be easily differentiated from other Greater-Antilles <italic><tp:taxon-name><tp:taxon-name-part taxon-name-part-type="genus" reg="Cercyon">Cercyon</tp:taxon-name-part></tp:taxon-name></italic> species by the following combination of characters: body size 3.1–3.5 mm; dorsal surface of head black with yellowish anterolateral margins of clypeus; pronotum black with sharply defined yellowish areas at lateral margins (Fig. <xref ref-type="fig" rid="F2">2c</xref>); elytra (Fig. <xref ref-type="fig" rid="F2">2a</xref>) black, with large apical spot covering posterior third; medial ridge of prosternum anteriorly forming a small rounded to weakly pointed projection (Fig. <xref ref-type="fig" rid="F10">10c</xref>); mesoventral plate (Fig. <xref ref-type="fig" rid="F10">10f</xref>) narrow, ca. 5.8× as long as wide; metaventrite (Fig. <xref ref-type="fig" rid="F10">10g</xref>) without femoral lines, with narrow raised pentagonal area, 1.2× as long as wide; <!--PageBreak--><!--PageBreak-->first abdominal ventrite without spiniform process in both sexes (Fig. <xref ref-type="fig" rid="F10">10h</xref>); apex of fifth abdominal ventrite with a triangular projection in females (Fig. <xref ref-type="fig" rid="F10">10i</xref>); aedeagus with very short parameres (Fig. <xref ref-type="fig" rid="F5">5m</xref>), median lobe (Fig. <xref ref-type="fig" rid="F5">5o</xref>) covered with spines in apical third.</p><p>
            <italic><tp:taxon-name><tp:taxon-name-part taxon-name-part-type="genus" reg="Cercyon">C.</tp:taxon-name-part> <tp:taxon-name-part taxon-name-part-type="species" reg="sklodowskae">sklodowskae</tp:taxon-name-part></tp:taxon-name></italic> may be confused with <italic><tp:taxon-name><tp:taxon-name-part taxon-name-part-type="genus" reg="Cercyon">C.</tp:taxon-name-part> <tp:taxon-name-part taxon-name-part-type="species" reg="praetextatus">praetextatus</tp:taxon-name-part></tp:taxon-name></italic> (Say) and <italic><tp:taxon-name><tp:taxon-name-part taxon-name-part-type="genus" reg="Cercyon">Cercyon</tp:taxon-name-part> <tp:taxon-name-part taxon-name-part-type="species" reg="floridanus">floridanus</tp:taxon-name-part></tp:taxon-name></italic> Horn and the members of <italic><tp:taxon-name><tp:taxon-name-part taxon-name-part-type="genus" reg="Cercyon">C.</tp:taxon-name-part> <tp:taxon-name-part taxon-name-part-type="species" reg="gimmeli">gimmeli</tp:taxon-name-part></tp:taxon-name></italic> species group. It can be distinguished from <italic><tp:taxon-name><tp:taxon-name-part taxon-name-part-type="genus" reg="Cercyon">C.</tp:taxon-name-part> <tp:taxon-name-part taxon-name-part-type="species" reg="praetextatus">praetextatus</tp:taxon-name-part></tp:taxon-name></italic> and <italic><tp:taxon-name><tp:taxon-name-part taxon-name-part-type="genus" reg="Cercyon">C.</tp:taxon-name-part> <tp:taxon-name-part taxon-name-part-type="species" reg="floridanus">floridanus</tp:taxon-name-part></tp:taxon-name></italic> by the head with widely yellowish clypeal margin and yellow coloration of elytra expanded basally (clypeus black and basal part of elytra only narrowly yellow in <italic><tp:taxon-name><tp:taxon-name-part taxon-name-part-type="genus" reg="Cercyon">C.</tp:taxon-name-part> <tp:taxon-name-part taxon-name-part-type="species" reg="praetextatus">praetextatus</tp:taxon-name-part></tp:taxon-name></italic> and <italic><tp:taxon-name><tp:taxon-name-part taxon-name-part-type="genus" reg="Cercyon">C.</tp:taxon-name-part> <tp:taxon-name-part taxon-name-part-type="species" reg="floridanus">floridanus</tp:taxon-name-part></tp:taxon-name></italic>) and by much narrower mesoventral plate (5.8× as long as wide in <italic><tp:taxon-name><tp:taxon-name-part taxon-name-part-type="genus" reg="Cercyon">C.</tp:taxon-name-part> <tp:taxon-name-part taxon-name-part-type="species" reg="sklodowskae">sklodowskae</tp:taxon-name-part></tp:taxon-name></italic>, 1.9× as long as wide in <italic><tp:taxon-name><tp:taxon-name-part taxon-name-part-type="genus" reg="Cercyon">C.</tp:taxon-name-part> <tp:taxon-name-part taxon-name-part-type="species" reg="floridanus">floridanus</tp:taxon-name-part></tp:taxon-name></italic> and 3.3× in <italic><tp:taxon-name><tp:taxon-name-part taxon-name-part-type="genus" reg="Cercyon">C.</tp:taxon-name-part> <tp:taxon-name-part taxon-name-part-type="species" reg="praetextatus">praetextatus</tp:taxon-name-part></tp:taxon-name></italic>). It differs from members of <italic><tp:taxon-name><tp:taxon-name-part taxon-name-part-type="genus" reg="Cercyon">C.</tp:taxon-name-part> <tp:taxon-name-part taxon-name-part-type="species" reg="gimmeli">gimmeli</tp:taxon-name-part></tp:taxon-name></italic> group by the mesoventral plate reaching anterior part of metaventrite (not reaching anterior margin in <italic><tp:taxon-name><tp:taxon-name-part taxon-name-part-type="genus" reg="Cercyon">C.</tp:taxon-name-part> <tp:taxon-name-part taxon-name-part-type="species" reg="gimmeli">gimmeli</tp:taxon-name-part></tp:taxon-name></italic> group), only a small rounded process of median prosternal ridge (large rounded knob in <italic><tp:taxon-name><tp:taxon-name-part taxon-name-part-type="genus" reg="Cercyon">C.</tp:taxon-name-part> <tp:taxon-name-part taxon-name-part-type="species" reg="gimmeli">gimmeli</tp:taxon-name-part></tp:taxon-name></italic> group), straight metatibia (slightly curved outside in <italic><tp:taxon-name><tp:taxon-name-part taxon-name-part-type="genus" reg="Cercyon">C.</tp:taxon-name-part> <tp:taxon-name-part taxon-name-part-type="species" reg="gimmeli">gimmeli</tp:taxon-name-part></tp:taxon-name></italic> group), and last abdominal ventrite in females forming a triangular projection (without projection in <italic><tp:taxon-name><tp:taxon-name-part taxon-name-part-type="genus" reg="Cercyon">C.</tp:taxon-name-part> <tp:taxon-name-part taxon-name-part-type="species" reg="gimmeli">gimmeli</tp:taxon-name-part></tp:taxon-name></italic> group). It differs from all these species by the morphology of male genitalia; by the apically spinose median lobe it resembles <italic><tp:taxon-name><tp:taxon-name-part taxon-name-part-type="genus" reg="Cercyon">C.</tp:taxon-name-part> <tp:taxon-name-part taxon-name-part-type="species" reg="armatipenis">armatipenis</tp:taxon-name-part></tp:taxon-name></italic>, but differs from it by parameres much shorter than phallobase.</p></tp:treatment-sec><tp:treatment-sec sec-type="description" id="SECID0EUXBG"><title>Description.</title><p>
            <italic>Body.</italic> (Fig. <xref ref-type="fig" rid="F2">2a–c</xref>) 3.10–3.45 mm long (length of holotype: 3.29 mm); long oval, 1.8–1.9× as long as wide, widest at basal fourth of elytra; moderately convex, 2.8–3.0× as long as high, (height of holotype: 1.1 mm). <italic>Coloration</italic>. Dorsal surface of head blackish to pitchy black, clypeus with wide rather sharply defined yellowish area along anterolateral margins, slightly broader at sides. Ventral surface of head dark brown, almost black on sides. Antennae, mentum and mouthparts dark brown. Pronotum blackish to pitchy black, with narrowly brownish lateral margins, broader at anterolateral corners (Fig. <xref ref-type="fig" rid="F2">2c</xref>). Prosternum and hypomeron black, with darker anterolateral margins. Elytron (Fig. <xref ref-type="fig" rid="F2">2a</xref>) black, with large, pale, rather sharply defined apical spot covering posterior quarter of elytral interval 1 and gradually larger portion on subsequent intervals up to posterior three–quarters on interval 9, lateralmost interval completely yellowish to dark brown; apical spot slightly darker (yellowish-brown) posteriorly, with lighter brown spots at least along its anterior border. Ventral surface of mesothorax (Fig. <xref ref-type="fig" rid="F2">2b</xref>) blackish to pitchy black. Metepisternum dark brown. Metaventrite black with darker anteromedial part and anterior margins. Abdomen black, posteromedial margins and anterolateral corners of ventrites darker. Legs dark brown.</p><p>
            <italic>Head.</italic> Clypeus with moderately dense and shallow punctation consisting of crescent-shaped punctures intermixed with denser, slightly smaller and rather transverse punctures; interstices without microsculpture. Anterior margin of clypeus with a narrow bead. Frontoclypeal suture conspicuous as a zone without punctation, vanishing mesally. Frons with punctation similar to that on clypeus, punctures sparser on sides; <!--PageBreak-->interstices without microsculpture. Eyes rather small; interocular distance about 6× the width of one eye in dorsal view. Labrum membranous, nearly completely concealed under clypeus, only with narrowly exposed sinuate anterior margin. Mentum (Fig. <xref ref-type="fig" rid="F10">10a</xref>) subtrapezoid, widest at posterior fourth, about 2.1× wider than long, 1.4× wider at widest part than at anterior margin, concave in anterior half, strongly emarginated anteromesally; surface glabrous, punctures rather small, shallow and sparse, almost vanishing anteromesally, interstices without microsculpture. Antenna with 9 antennomeres, scapus ca. 1.9× as long antennomeres 2–6 combined; antennal club moderately elongate, about twice as long as wide, about as 1.2× as long as scapus; antennomere 9 acuminate at apex.</p><p>
            <italic>Prothorax.</italic> Pronotum transverse, widest at base 2.1–2.2× wider than long; 1.6–1.7× wider at base than between front angles, 1.7× wider than head including eyes, as convex as the elytra in lateral view. Punctation (Fig. <xref ref-type="fig" rid="F10">10b</xref>) moderately dense and shallow, consisting of crescent-shaped punctures intermixed with denser, slightly smaller and rather transverse punctures; punctures slightly feebler on sides. Prosternum strongly tectiform medially, medial ridge (Fig. <xref ref-type="fig" rid="F10">10c</xref>) weakly thickened anteriad, forming a small rounded to slightly pointed process. Antennal grooves distinct, with lateral margin curved, slightly feebler anteriad.</p><p>
            <italic>Pterothorax</italic>. Scutellar shield 1.25× as long as wide, sparsely punctured. Elytra widest at anterior fifth, 2.7–3.0× as long as pronotum, 1.2× as wide as pronotum, surface (Fig. <xref ref-type="fig" rid="F10">10d</xref>) glabrous, with 10 series of punctures; series 6, 8 and 9 not reaching elytral base, serial punctures of same size in all series; intervals moderately convex; interval punctation composed by crescent-shaped punctures intermixed with denser, slightly smaller and rather transverse punctures in all intervals. Humeral bulge indistinct. Mesoventral plate (Fig. <xref ref-type="fig" rid="F10">10f</xref>) narrowly elongate, ca. 5.8× as long as wide, widest in anterior two-fifths, more strongly narrowing towards anterior apex which is pointed, posterior tip rounded, slightly overlapping over anterior portion of metaventrite; surface with a few sparse coarse punctures. Metaventrite (Fig. <xref ref-type="fig" rid="F10">10g</xref>) with narrow raised pentagonal area, 1.2× longer than wide, glabrous, weakly and sparsely punctuate, punctures with fine setae at least along margins of the elevation; bare elevated area reaching anterior margin of metaventrite; punctures absent at two slightly elongate areas in the center; femoral lines absent; lateral parts of metaventrite densely covered by short pubescence.</p><p>
            <italic>Legs.</italic> Femora with sparse rather shallow punctures ventrally, interstices with weak microsculpture consisting of longitudinal lines; tibial grooves distinct. Tibiae with rather small lateral spines. Metatibiae moderately narrow and elongate, straight, 0.3–0.4× as long as elytra, 5.3× as long as wide. Metatarsus long, 0.9× as long as metatibia, with short rather stout setae ventrally.</p><p>
            <italic>Abdomen.</italic> With five ventrites, first abdominal ventrite (Fig. <xref ref-type="fig" rid="F10">10h</xref>) about as long as the second and third ventrites combined, with distinct median longitudinal carina narrowing posteriad, not projecting posteriorly in both sexes; fifth ventrite with acuminate apex, weakly bulged in males and with a triangularly bulged apical projection in females (Fig. <xref ref-type="fig" rid="F10">10i</xref>).</p><!--PageBreak--><p>
            <italic>Genitalia.</italic> Sternite 9 (Fig. <xref ref-type="fig" rid="F5">5p</xref>) asymmetrical basally, median process narrow, ca. as long as lateral struts, acuminate at apex, without subapical setae. Phallobase (Fig. <xref ref-type="fig" rid="F5">5m</xref>) almost twice as long as parameres, asymmetrically narrowing at base, base narrowly rounded and hooked. Parameres continuously narrowing apically, apex pointed, with two minute setae. Median lobe (Fig. <xref ref-type="fig" rid="F5">5n</xref>) widest in apical third, slightly narrowing towards base, continuously narrowing in apical third; apex (Fig. <xref ref-type="fig" rid="F5">5o</xref>) acuminate with rounded tip, apical part with numerous spines directed backwards; gonopore moderately large, subapical; basal portion with dorsal plate narrow and simply bifid basally.</p></tp:treatment-sec><tp:treatment-sec sec-type="etymology" id="SECID0EZ1BG"><title>Etymology.</title><p>We dedicate this species to the eminent physicist and chemist Marie Skłodowska-Curie, on whose honor the Marie Skłodowska-Curie actions program of the European Union, funding this research, is named.</p></tp:treatment-sec><tp:treatment-sec sec-type="distribution" id="SECID0E51BG"><title>Distribution.</title><p>Jamaica: Saint Thomas (Fig. <xref ref-type="fig" rid="F15">15b</xref>).</p></tp:treatment-sec><tp:treatment-sec sec-type="biology" id="SECID0EI2BG"><title>Biology.</title><p>The specimens were collected on dung and using dung and carrion-baited traps in cloud forests.</p></tp:treatment-sec><tp:treatment-sec><!--Section generated to contain objects referenced in tp:taxon-treatment.--><fig id="F5" position="float" orientation="portrait"><label>Figure 5.</label><caption><p>
                <italic><tp:taxon-name><tp:taxon-name-part taxon-name-part-type="genus" reg="Cercyon">Cercyon</tp:taxon-name-part></tp:taxon-name></italic> spp. n. genitalia <bold>a–d</bold> <italic><tp:taxon-name><tp:taxon-name-part taxon-name-part-type="genus" reg="Cercyon">Cercyon</tp:taxon-name-part> <tp:taxon-name-part taxon-name-part-type="species" reg="gimmeli">gimmeli</tp:taxon-name-part></tp:taxon-name></italic> sp. n. <bold>e–h</bold> <italic><tp:taxon-name><tp:taxon-name-part taxon-name-part-type="genus" reg="Cercyon">Cercyon</tp:taxon-name-part> <tp:taxon-name-part taxon-name-part-type="species" reg="taino">taino</tp:taxon-name-part></tp:taxon-name></italic> sp. n. <bold>i–l</bold> <italic><tp:taxon-name><tp:taxon-name-part taxon-name-part-type="genus" reg="Cercyon">Cercyon</tp:taxon-name-part> <tp:taxon-name-part taxon-name-part-type="species" reg="armatipenis">armatipenis</tp:taxon-name-part></tp:taxon-name></italic> sp. n. <bold>m–p</bold> <italic><tp:taxon-name><tp:taxon-name-part taxon-name-part-type="genus" reg="Cercyon">Cercyon</tp:taxon-name-part> <tp:taxon-name-part taxon-name-part-type="species" reg="sklodowskae">sklodowskae</tp:taxon-name-part></tp:taxon-name></italic> sp. n. <bold>a, e, i, m</bold> tegmen of aedeagus <bold>b, f, j, n</bold> median lobe of aedeagus <bold>c, g, k, o</bold> 9th sternite.</p></caption><graphic xmlns:xlink="http://www.w3.org/1999/xlink" xlink:href="zookeys-681-039-g005.jpg" position="float" orientation="portrait" xlink:type="simple" id="oo_141104.jpg"/></fig><fig id="F10" position="float" orientation="portrait"><label>Figure 10.</label><caption><p>
                <italic><tp:taxon-name><tp:taxon-name-part taxon-name-part-type="genus" reg="Cercyon">Cercyon</tp:taxon-name-part> <tp:taxon-name-part taxon-name-part-type="species" reg="sklodowskae">sklodowskae</tp:taxon-name-part></tp:taxon-name></italic> sp. n. <bold>a</bold> mentum <bold>b</bold> detail of pronotal surface <bold>c</bold> lateral view of median ridge of prosternum <bold>d</bold> detail of elytral surface <bold>f</bold> mesoventral plate <bold>g</bold> metaventrite <bold>h</bold> median ridge of first abdominal ventrite <bold>i</bold> female fifth abdominal ventrite.</p></caption><graphic xmlns:xlink="http://www.w3.org/1999/xlink" xlink:href="zookeys-681-039-g010.jpg" position="float" orientation="portrait" xlink:type="simple" id="oo_141109.jpg"/></fig><fig id="F1" position="float" orientation="portrait"><label>Figure 1.</label><caption><p>
                <italic><tp:taxon-name><tp:taxon-name-part taxon-name-part-type="genus" reg="Cercyon">Cercyon</tp:taxon-name-part></tp:taxon-name></italic> spp. n. <bold>a–c</bold> <italic><tp:taxon-name><tp:taxon-name-part taxon-name-part-type="genus" reg="Cercyon">Cercyon</tp:taxon-name-part> <tp:taxon-name-part taxon-name-part-type="species" reg="gimmeli">gimmeli</tp:taxon-name-part></tp:taxon-name></italic> sp. n. <bold>d–f</bold> <italic><tp:taxon-name><tp:taxon-name-part taxon-name-part-type="genus" reg="Cercyon">Cercyon</tp:taxon-name-part> <tp:taxon-name-part taxon-name-part-type="species" reg="armatipenis">armatipenis</tp:taxon-name-part></tp:taxon-name></italic> sp. n. <bold>g–i</bold> <italic><tp:taxon-name><tp:taxon-name-part taxon-name-part-type="genus" reg="Cercyon">Cercyon</tp:taxon-name-part> <tp:taxon-name-part taxon-name-part-type="species" reg="taino">taino</tp:taxon-name-part></tp:taxon-name></italic> sp. n. <bold>a, d, g</bold> dorsal habitus <bold>b, e, h</bold> ventral habitus <bold>c, f, i</bold> lateral habitus.</p></caption><graphic xmlns:xlink="http://www.w3.org/1999/xlink" xlink:href="zookeys-681-039-g001.jpg" position="float" orientation="portrait" xlink:type="simple" id="oo_141100.jpg"/></fig><fig id="F15" position="float" orientation="portrait"><label>Figure 15.</label><caption><p>
                  <italic><tp:taxon-name><tp:taxon-name-part taxon-name-part-type="genus" reg="Cercyon">Cercyon</tp:taxon-name-part></tp:taxon-name></italic> spp. distribution maps. <bold>a</bold> <italic><tp:taxon-name><tp:taxon-name-part taxon-name-part-type="genus" reg="Cercyon">Cercyon</tp:taxon-name-part> <tp:taxon-name-part taxon-name-part-type="species" reg="armatipenis">armatipenis</tp:taxon-name-part></tp:taxon-name></italic> sp. n. (🔴) <italic><tp:taxon-name><tp:taxon-name-part taxon-name-part-type="genus" reg="Cercyon">Cercyon</tp:taxon-name-part> <tp:taxon-name-part taxon-name-part-type="species" reg="gimmeli">gimmeli</tp:taxon-name-part></tp:taxon-name></italic> sp. n. (🔵) <bold>b</bold> <italic><tp:taxon-name><tp:taxon-name-part taxon-name-part-type="genus" reg="Cercyon">Cercyon</tp:taxon-name-part> <tp:taxon-name-part taxon-name-part-type="species" reg="sklodowskae">sklodowskae</tp:taxon-name-part></tp:taxon-name></italic> sp. n. (🔴) <italic><tp:taxon-name><tp:taxon-name-part taxon-name-part-type="genus" reg="Cercyon">Cercyon</tp:taxon-name-part> <tp:taxon-name-part taxon-name-part-type="species" reg="taino">taino</tp:taxon-name-part></tp:taxon-name></italic> sp. n. (🔵) <bold>c</bold> <italic><tp:taxon-name><tp:taxon-name-part taxon-name-part-type="genus" reg="Cercyon">Cercyon</tp:taxon-name-part> <tp:taxon-name-part taxon-name-part-type="species" reg="praetextatus">praetextatus</tp:taxon-name-part></tp:taxon-name></italic> Say (🔴) <italic><tp:taxon-name><tp:taxon-name-part taxon-name-part-type="genus" reg="Cercyon">Cercyon</tp:taxon-name-part> <tp:taxon-name-part taxon-name-part-type="species" reg="quisquilius">quisquilius</tp:taxon-name-part></tp:taxon-name></italic> Linnaeus (🔵).</p></caption><graphic xmlns:xlink="http://www.w3.org/1999/xlink" xlink:href="zookeys-681-039-g015.jpg" position="float" orientation="portrait" xlink:type="simple" id="oo_141114.jpg"/></fig></tp:treatment-sec></tp:taxon-treatment>
