# Supplementary material for: A review of the Cercyon Leach (Coleoptera, Hydrophilidae, Sphaeridiinae) of the Greater Antilles
Source: Zookeys. 2017 Jun 21;(681):39–93. doi: 10.3897/zookeys.681.12522 (PMC5523880; doi:10.3897/zookeys.681.12522)
Supplement: XML Treatment for Cercyon floridanus [file zookeys.681.12522-treatment6.xml]

<!DOCTYPE tp:taxon-treatment
  PUBLIC "-//TaxonX//DTD Taxonomic Treatment Publishing DTD v0 20100105//EN" "tax-treatment-NSO.dtd">
<tp:taxon-treatment xmlns:tp="http://www.plazi.org/taxpub"><tp:treatment-meta><kwd-group><label>Taxon classification</label><kwd><named-content xmlns:xlink="http://www.w3.org/1999/xlink" content-type="kingdom">Animalia</named-content></kwd><kwd><named-content xmlns:xlink="http://www.w3.org/1999/xlink" content-type="order">Coleoptera</named-content></kwd><kwd><named-content xmlns:xlink="http://www.w3.org/1999/xlink" content-type="family">Hydrophilidae</named-content></kwd></kwd-group><mixed-citation publication-type="journal"><person-group><name><surname>Arriaga-Varela</surname><given-names>Emmanuel</given-names></name><name><surname>Seidel</surname><given-names>Matthias</given-names></name><name><surname>Deler-Hernández</surname><given-names>Albert</given-names></name><name><surname>Viktor Senderov</surname><given-names/></name><name><surname>Fikáček</surname><given-names>Martin</given-names></name></person-group><article-title>A review of the <italic><tp:taxon-name><tp:taxon-name-part taxon-name-part-type="genus" reg="Cercyon">Cercyon</tp:taxon-name-part></tp:taxon-name></italic> Leach (<tp:taxon-name><tp:taxon-name-part taxon-name-part-type="order">Coleoptera</tp:taxon-name-part></tp:taxon-name>, <tp:taxon-name><tp:taxon-name-part taxon-name-part-type="family">Hydrophilidae</tp:taxon-name-part></tp:taxon-name>, <tp:taxon-name><tp:taxon-name-part taxon-name-part-type="subfamily">Sphaeridiinae</tp:taxon-name-part></tp:taxon-name>) of the Greater Antilles</article-title><source>Zookeys</source><day>21</day><month>6</month><year>2017</year><volume>2017</volume><issue>681</issue><fpage>39</fpage><lpage>93</lpage><pub-id pub-id-type="doi">10.3897/zookeys.681.12522</pub-id></mixed-citation></tp:treatment-meta><tp:nomenclature><tp:taxon-name>
            <tp:taxon-name-part taxon-name-part-type="genus" reg="Cercyon">Cercyon</tp:taxon-name-part>
            <tp:taxon-name-part taxon-name-part-type="species" reg="floridanus">floridanus</tp:taxon-name-part>
          </tp:taxon-name><tp:taxon-authority>Horn, 1890</tp:taxon-authority><xref ref-type="fig" rid="F2">Figures 2d–f</xref><xref ref-type="fig" rid="F7">, 7a–d</xref><xref ref-type="fig" rid="F16">, 16a</xref><tp:nomenclature-citation-list><tp:nomenclature-citation><tp:taxon-name>
                <tp:taxon-name-part taxon-name-part-type="genus" reg="Cercyon">Cercyon</tp:taxon-name-part> <tp:taxon-name-part taxon-name-part-type="species" reg="floridanus">floridanus</tp:taxon-name-part></tp:taxon-name><comment>Horn, 1890: 303.</comment></tp:nomenclature-citation><tp:nomenclature-citation><tp:taxon-name>
                <tp:taxon-name-part taxon-name-part-type="genus" reg="Cercyon">Cercyon</tp:taxon-name-part> <tp:taxon-name-part taxon-name-part-type="species" reg="floridanuus">floridanuus</tp:taxon-name-part></tp:taxon-name><comment>Smetana (<xref ref-type="bibr" rid="B43">Thomas et al. 2013</xref>: 33 <italic>lapsus calami</italic>)</comment></tp:nomenclature-citation></tp:nomenclature-citation-list></tp:nomenclature><tp:treatment-sec sec-type="Figures in Flickr" id="SECID0E44BG"><title>Figures in Flickr.</title><p>
            <ext-link xmlns:xlink="http://www.w3.org/1999/xlink" xlink:type="simple" ext-link-type="uri" xlink:href="http://www.flickr.com/photos/142655814@N07/albums/72157676249653654">www.flickr.com/photos/142655814@N07/albums/72157676249653654</ext-link>
          </p></tp:treatment-sec><tp:treatment-sec sec-type="type locality" id="SECID0EI5BG"><title>Type locality.</title><p>Florida (without specific locality).</p></tp:treatment-sec><tp:treatment-sec sec-type="Greater Antillean specimens studied" id="SECID0EN5BG"><title>Greater Antillean specimens studied.</title><p>
            <bold>CAYMAN ISLANDS: Grand Cayman</bold>: blacklight trap, vi.1992, leg. blacklight trap (1 male; <named-content xmlns:xlink="http://www.w3.org/1999/xlink" content-type="dwc:institutional_code" xlink:type="simple">FSCA</named-content>), blacklight trap, vi.1992, lgt. P. Fitzgerald (1: <named-content xmlns:xlink="http://www.w3.org/1999/xlink" content-type="dwc:institutional_code" xlink:type="simple">FSCA</named-content>); Queen Elizabeth Botanic Garden, blacklight trap, 28.v.2009, leg. Thomas, Turnbow &amp; Ball (1: <named-content xmlns:xlink="http://www.w3.org/1999/xlink" content-type="dwc:institutional_code" xlink:type="simple">FSCA</named-content>); Georgetown, blacklight, 30.iii.1973. E.J. Gerberg (1: <named-content xmlns:xlink="http://www.w3.org/1999/xlink" content-type="dwc:institutional_code" xlink:type="simple">FSCA</named-content>).</p></tp:treatment-sec><tp:treatment-sec sec-type="Published Greater Antillean records" id="SECID0EJ6BG"><title>Published Greater Antillean records.</title><p>
            <bold>GRAND CAYMAN</bold>: 3 km W Colliers, <named-content xmlns:xlink="http://www.w3.org/1999/xlink" content-type="dwc:verbatimCoordinates" xlink:type="simple"><named-content content-type="geo-json" specific-use="{&#34;type&#34;:&#34;Point&#34;,&#34;coordinates&#34;:[-81.116667,19.350000]}" id="NCID0EU6BG" xlink:type="simple">19°21'N, 81°07'W</named-content></named-content> (<xref ref-type="bibr" rid="B43">Thomas et al. 2013</xref>).</p></tp:treatment-sec><tp:treatment-sec sec-type="diagnosis" id="SECID0E46BG"><title>Diagnosis.</title><p>Body size 2.35–2.70 mm; dorsal surface of head (Fig. <xref ref-type="fig" rid="F2">2d</xref>) completely black, pronotum black sometimes with undefined piceous areas at lateral margins; elytra black (Figs <xref ref-type="fig" rid="F2">2d, f</xref>), with large rather sharply-defined yellowish to reddish-yellow lateroapical areas reaching apex lateralmost interval, medial ridge of prosternum anteriorly very weakly projected ventrally; mesoventral plate (Fig. <xref ref-type="fig" rid="F7">7d</xref>) very wide, ca. 1.9× as long as wide; metaventrite (Fig. <xref ref-type="fig" rid="F7">7d</xref>) without femoral lines, with broad raised pentagonal area (about 0.67× as long as wide) with large, deep and semicircular punctures; first abdominal ventrite without spiniform process in both sexes; apex of fifth ventrite without triangularly bulged projection at apex in both sexes; aedeagus (Fig. <xref ref-type="fig" rid="F7">7a</xref>) with parameres slightly shorter than phallobase, sinuately widened and bearing long setae at apex; median lobe widest at midlegth, narrowing to very finely truncate apex, without spines. For complete description see <xref ref-type="bibr" rid="B40">Smetana (1978)</xref>.</p><p>
            <italic><tp:taxon-name><tp:taxon-name-part taxon-name-part-type="genus" reg="Cercyon">Cercyon</tp:taxon-name-part> <tp:taxon-name-part taxon-name-part-type="species" reg="floridanus">floridanus</tp:taxon-name-part></tp:taxon-name></italic> is part of the <italic><tp:taxon-name><tp:taxon-name-part taxon-name-part-type="genus" reg="Cercyon">C.</tp:taxon-name-part> <tp:taxon-name-part taxon-name-part-type="species" reg="tristis">tristis</tp:taxon-name-part></tp:taxon-name></italic> group according to <xref ref-type="bibr" rid="B40">Smetana (1978)</xref> It resembles members of the <italic><tp:taxon-name><tp:taxon-name-part taxon-name-part-type="genus" reg="Cercyon">C.</tp:taxon-name-part> <tp:taxon-name-part taxon-name-part-type="species" reg="gimmeli">gimmeli</tp:taxon-name-part></tp:taxon-name></italic> species group, <italic><tp:taxon-name><tp:taxon-name-part taxon-name-part-type="genus" reg="Cercyon">C.</tp:taxon-name-part> <tp:taxon-name-part taxon-name-part-type="species" reg="sklodowskae">sklodowskae</tp:taxon-name-part></tp:taxon-name></italic> sp. n. and <italic><tp:taxon-name><tp:taxon-name-part taxon-name-part-type="genus" reg="Cercyon">C.</tp:taxon-name-part> <tp:taxon-name-part taxon-name-part-type="species" reg="praetextatus">praetextatus</tp:taxon-name-part></tp:taxon-name></italic>. Besides of the features of the aedeagus (Fig. <xref ref-type="fig" rid="F7">7a–c</xref>), it can be easily distinguished from them by the distinctly by the smallersize (2.35–2.70 mm), wider mesoventral plate (1.9× as long as wide in <italic><tp:taxon-name><tp:taxon-name-part taxon-name-part-type="genus" reg="Cercyon">C.</tp:taxon-name-part> <tp:taxon-name-part taxon-name-part-type="species" reg="floridanus">floridanus</tp:taxon-name-part></tp:taxon-name></italic>, 3.3–5.8× as long as wide in the other species). Besides that, females of <italic><tp:taxon-name><tp:taxon-name-part taxon-name-part-type="genus" reg="Cercyon">C.</tp:taxon-name-part> <tp:taxon-name-part taxon-name-part-type="species" reg="floridanus">floridanus</tp:taxon-name-part></tp:taxon-name></italic> lack the triangular projection on the apex of the fifth abdominal ventrite (present in <italic><tp:taxon-name><tp:taxon-name-part taxon-name-part-type="genus" reg="Cercyon">C.</tp:taxon-name-part> <tp:taxon-name-part taxon-name-part-type="species" reg="sklodowskae">sklodowskae</tp:taxon-name-part></tp:taxon-name></italic>), has a very small process of mid-prosternal ridge (large in <italic><tp:taxon-name><tp:taxon-name-part taxon-name-part-type="genus" reg="Cercyon">C.</tp:taxon-name-part> <tp:taxon-name-part taxon-name-part-type="species" reg="gimmeli">gimmeli</tp:taxon-name-part></tp:taxon-name></italic> species group), and almost straight metatibia (curved in <italic><tp:taxon-name><tp:taxon-name-part taxon-name-part-type="genus" reg="Cercyon">C.</tp:taxon-name-part> <tp:taxon-name-part taxon-name-part-type="species" reg="gimmeli">gimmeli</tp:taxon-name-part></tp:taxon-name></italic> species group).</p></tp:treatment-sec><tp:treatment-sec sec-type="distribution" id="SECID0EUEAI"><title>Distribution.</title><p>
            <italic><tp:taxon-name><tp:taxon-name-part taxon-name-part-type="genus" reg="Cercyon">Cercyon</tp:taxon-name-part> <tp:taxon-name-part taxon-name-part-type="species" reg="floridanus">floridanus</tp:taxon-name-part></tp:taxon-name></italic> is distributed in the southeastern USA, mainly in Florida, but rare records are also known from Georgia, Louisiana and Mississippi (<xref ref-type="bibr" rid="B40">Smetana 1978</xref>). In the Greater Antilles it is only known from Cayman Islands, from where it was first reported by <xref ref-type="bibr" rid="B43">Thomas et al. (2013)</xref> under the name “<italic><tp:taxon-name><tp:taxon-name-part taxon-name-part-type="genus" reg="Cercyon">C.</tp:taxon-name-part> <tp:taxon-name-part taxon-name-part-type="species" reg="floridanuus">floridanuus</tp:taxon-name-part></tp:taxon-name></italic> Smetana” (Fig. <xref ref-type="fig" rid="F16">16a</xref>).</p></tp:treatment-sec><tp:treatment-sec><!--Section generated to contain objects referenced in tp:taxon-treatment.--><fig id="F2" position="float" orientation="portrait"><label>Figure 2.</label><caption><p>
                <italic><tp:taxon-name><tp:taxon-name-part taxon-name-part-type="genus" reg="Cercyon">Cercyon</tp:taxon-name-part></tp:taxon-name></italic> spp. <bold>a–c</bold> <italic><tp:taxon-name><tp:taxon-name-part taxon-name-part-type="genus" reg="Cercyon">Cercyon</tp:taxon-name-part> <tp:taxon-name-part taxon-name-part-type="species" reg="sklodowskae">sklodowskae</tp:taxon-name-part></tp:taxon-name></italic> sp. n. <bold>d–f</bold> <italic><tp:taxon-name><tp:taxon-name-part taxon-name-part-type="genus" reg="Cercyon">Cercyon</tp:taxon-name-part> <tp:taxon-name-part taxon-name-part-type="species" reg="floridanus">floridanus</tp:taxon-name-part></tp:taxon-name></italic> Horn <bold>g–i</bold> <italic><tp:taxon-name><tp:taxon-name-part taxon-name-part-type="genus" reg="Cercyon">Cercyon</tp:taxon-name-part> <tp:taxon-name-part taxon-name-part-type="species" reg="praetextatus">praetextatus</tp:taxon-name-part></tp:taxon-name></italic> Say <bold>a, d, g</bold> dorsal habitus <bold>b, e, h</bold> ventral habitus <bold>c, f, i</bold> lateral habitus.</p></caption><graphic xmlns:xlink="http://www.w3.org/1999/xlink" xlink:href="zookeys-681-039-g002.jpg" position="float" orientation="portrait" xlink:type="simple" id="oo_141101.jpg"/></fig><fig id="F7" position="float" orientation="portrait"><label>Figure 7.</label><caption><p>
                <italic><tp:taxon-name><tp:taxon-name-part taxon-name-part-type="genus" reg="Cercyon">Cercyon</tp:taxon-name-part> <tp:taxon-name-part taxon-name-part-type="species" reg="floridanus">floridanus</tp:taxon-name-part></tp:taxon-name></italic> Horn <bold>a</bold> tegmen of aedeagus <bold>b</bold> median lobe of aedeagus <bold>c</bold> 9th sternite <bold>d</bold> ventral view of pterothorax.</p></caption><graphic xmlns:xlink="http://www.w3.org/1999/xlink" xlink:href="zookeys-681-039-g007.jpg" position="float" orientation="portrait" xlink:type="simple" id="oo_141106.jpg"/></fig><fig id="F16" position="float" orientation="portrait"><label>Figure 16.</label><caption><p>
                  <italic><tp:taxon-name><tp:taxon-name-part taxon-name-part-type="genus" reg="Cercyon">Cercyon</tp:taxon-name-part></tp:taxon-name></italic> spp. distribution map. <bold>a</bold> <italic><tp:taxon-name><tp:taxon-name-part taxon-name-part-type="genus" reg="Cercyon">Cercyon</tp:taxon-name-part> <tp:taxon-name-part taxon-name-part-type="species" reg="spiniventris">spiniventris</tp:taxon-name-part></tp:taxon-name></italic> sp. n. (🔴) <italic><tp:taxon-name><tp:taxon-name-part taxon-name-part-type="genus" reg="Cercyon">Cercyon</tp:taxon-name-part> <tp:taxon-name-part taxon-name-part-type="species" reg="floridanus">floridanus</tp:taxon-name-part></tp:taxon-name></italic> Horn (🔵) <bold>b</bold> <italic><tp:taxon-name><tp:taxon-name-part taxon-name-part-type="genus" reg="Cercyon">Cercyon</tp:taxon-name-part> <tp:taxon-name-part taxon-name-part-type="species" reg="nigriceps">nigriceps</tp:taxon-name-part></tp:taxon-name></italic> Marsham (🔴) <bold>c</bold> <italic><tp:taxon-name><tp:taxon-name-part taxon-name-part-type="genus" reg="Cercyon">Cercyon</tp:taxon-name-part> <tp:taxon-name-part taxon-name-part-type="species" reg="praetextatus">praetextatus</tp:taxon-name-part></tp:taxon-name></italic> Say (🔴) <italic><tp:taxon-name><tp:taxon-name-part taxon-name-part-type="genus" reg="Cercyon">Cercyon</tp:taxon-name-part> <tp:taxon-name-part taxon-name-part-type="species" reg="insularis">insularis</tp:taxon-name-part></tp:taxon-name></italic> Chevrolat (🔴).</p></caption><graphic xmlns:xlink="http://www.w3.org/1999/xlink" xlink:href="zookeys-681-039-g016.jpg" position="float" orientation="portrait" xlink:type="simple" id="oo_141115.jpg"/></fig></tp:treatment-sec><ref-list><ref id="B43"><mixed-citation xmlns:xlink="http://www.w3.org/1999/xlink" xlink:type="simple">
          <person-group><name name-style="western"><surname>Thomas</surname><given-names>MC</given-names></name><name name-style="western"><surname>Turnbow</surname><given-names>RH Jr</given-names></name><name name-style="western"><surname>Steiner</surname><given-names>W</given-names></name></person-group> (<year>2013</year>) <article-title>An annotated checklist of the <tp:taxon-name><tp:taxon-name-part taxon-name-part-type="order">Coleoptera</tp:taxon-name-part></tp:taxon-name> (<tp:taxon-name><tp:taxon-name-part taxon-name-part-type="class">Insecta</tp:taxon-name-part></tp:taxon-name>) of the Cayman Islands.</article-title> <source><tp:taxon-name><tp:taxon-name-part taxon-name-part-type="class">Insecta</tp:taxon-name-part></tp:taxon-name> Mundi</source> <volume>280</volume>: <fpage>1</fpage>–<lpage>56</lpage>.</mixed-citation></ref><ref id="B40"><mixed-citation xmlns:xlink="http://www.w3.org/1999/xlink" xlink:type="simple">
          <person-group><name name-style="western"><surname>Smetana</surname><given-names>A</given-names></name></person-group> (<year>1978</year>) <article-title>Revision of the subfamily <tp:taxon-name><tp:taxon-name-part taxon-name-part-type="subfamily">Sphaeridiinae</tp:taxon-name-part></tp:taxon-name> of America north of Mexico (<tp:taxon-name><tp:taxon-name-part taxon-name-part-type="order">Coleoptera</tp:taxon-name-part></tp:taxon-name>: <tp:taxon-name><tp:taxon-name-part taxon-name-part-type="family">Hydrophilidae</tp:taxon-name-part></tp:taxon-name>).</article-title> <source>Memoirs of the Entomological Society of Canada</source> <volume>105</volume>: <fpage>1</fpage>–<lpage>292</lpage>. <ext-link xlink:type="simple" ext-link-type="doi" xlink:href="10.4039/entm110105fv">https://doi.org/10.4039/entm110105fv</ext-link></mixed-citation></ref></ref-list></tp:taxon-treatment>
