# Supplementary material for: A review of the Cercyon Leach (Coleoptera, Hydrophilidae, Sphaeridiinae) of the Greater Antilles
Source: Zookeys. 2017 Jun 21;(681):39–93. doi: 10.3897/zookeys.681.12522 (PMC5523880; doi:10.3897/zookeys.681.12522)
Supplement: XML Treatment for Cercyon spiniventris [file zookeys.681.12522-treatment8.xml]

<!DOCTYPE tp:taxon-treatment
  PUBLIC "-//TaxonX//DTD Taxonomic Treatment Publishing DTD v0 20100105//EN" "tax-treatment-NSO.dtd">
<tp:taxon-treatment xmlns:tp="http://www.plazi.org/taxpub"><tp:treatment-meta><kwd-group><label>Taxon classification</label><kwd><named-content xmlns:xlink="http://www.w3.org/1999/xlink" content-type="kingdom">Animalia</named-content></kwd><kwd><named-content xmlns:xlink="http://www.w3.org/1999/xlink" content-type="order">Coleoptera</named-content></kwd><kwd><named-content xmlns:xlink="http://www.w3.org/1999/xlink" content-type="family">Hydrophilidae</named-content></kwd></kwd-group><mixed-citation publication-type="journal"><person-group><name><surname>Arriaga-Varela</surname><given-names>Emmanuel</given-names></name><name><surname>Seidel</surname><given-names>Matthias</given-names></name><name><surname>Deler-Hernández</surname><given-names>Albert</given-names></name><name><surname>Viktor Senderov</surname><given-names/></name><name><surname>Fikáček</surname><given-names>Martin</given-names></name></person-group><article-title>A review of the <italic><tp:taxon-name><tp:taxon-name-part taxon-name-part-type="genus" reg="Cercyon">Cercyon</tp:taxon-name-part></tp:taxon-name></italic> Leach (<tp:taxon-name><tp:taxon-name-part taxon-name-part-type="order">Coleoptera</tp:taxon-name-part></tp:taxon-name>, <tp:taxon-name><tp:taxon-name-part taxon-name-part-type="family">Hydrophilidae</tp:taxon-name-part></tp:taxon-name>, <tp:taxon-name><tp:taxon-name-part taxon-name-part-type="subfamily">Sphaeridiinae</tp:taxon-name-part></tp:taxon-name>) of the Greater Antilles</article-title><source>Zookeys</source><day>21</day><month>6</month><year>2017</year><volume>2017</volume><issue>681</issue><fpage>39</fpage><lpage>93</lpage><pub-id pub-id-type="doi">10.3897/zookeys.681.12522</pub-id></mixed-citation></tp:treatment-meta><tp:nomenclature><tp:taxon-name>
            <tp:taxon-name-part taxon-name-part-type="genus" reg="Cercyon">Cercyon</tp:taxon-name-part>
            <tp:taxon-name-part taxon-name-part-type="species" reg="spiniventris">spiniventris</tp:taxon-name-part>
            <object-id xmlns:xlink="http://www.w3.org/1999/xlink" content-type="zoobank" xlink:type="simple">http://zoobank.org/B172C05C-D9C0-4863-AF24-EB754A45BFC6</object-id>
          </tp:taxon-name><tp:taxon-status xmlns:xlink="http://www.w3.org/1999/xlink" xlink:type="simple">sp. n.</tp:taxon-status><xref ref-type="fig" rid="F3">Figures 3a–c</xref><xref ref-type="fig" rid="F6">, 6e–h</xref><xref ref-type="fig" rid="F11">, 11a–i</xref><xref ref-type="fig" rid="F16">, 16a</xref></tp:nomenclature><tp:treatment-sec sec-type="DNA barcode" id="SECID0EKTAI"><title>DNA barcode.</title><p>GANTC010-17</p></tp:treatment-sec><tp:treatment-sec sec-type="BIN ID" id="SECID0EPTAI"><title>BIN ID.</title><p>
            <abbrev xmlns:xlink="http://www.w3.org/1999/xlink" content-type="institution" xlink:title="Barcode of Life Data Systems" id="ABBRID0EVTAI" xlink:type="simple">BOLD</abbrev>:ADF5572</p><p>
            <bold>Figures in Flickr</bold>: <ext-link xmlns:xlink="http://www.w3.org/1999/xlink" xlink:type="simple" ext-link-type="uri" xlink:href="http://www.flickr.com/photos/142655814@N07/albums/72157671689463811">www.flickr.com/photos/142655814@N07/albums/72157671689463811</ext-link></p></tp:treatment-sec><tp:treatment-sec sec-type="type locality" id="SECID0ECUAI"><title>Type locality.</title><p>Dominican Republic, Monseñor Nouel Province, Parque Nacional La Humeadora; 11.6 km SSW of Piedra Blanca, 636 m a.s.l., <named-content xmlns:xlink="http://www.w3.org/1999/xlink" content-type="dwc:verbatimCoordinates" xlink:type="simple"><named-content content-type="geo-json" specific-use="{&#34;type&#34;:&#34;Point&#34;,&#34;coordinates&#34;:[-70.360500,18.748667]}" id="NCID0ELUAI" xlink:type="simple">18°44.92'N, 70°21.63'W</named-content></named-content>.</p><fig id="F3" position="float" orientation="portrait"><label>Figure 3.</label><caption><p>
                <italic><tp:taxon-name><tp:taxon-name-part taxon-name-part-type="genus" reg="Cercyon">Cercyon</tp:taxon-name-part></tp:taxon-name></italic> spp. <bold>a–c</bold> <italic><tp:taxon-name><tp:taxon-name-part taxon-name-part-type="genus" reg="Cercyon">Cercyon</tp:taxon-name-part> <tp:taxon-name-part taxon-name-part-type="species" reg="spiniventris">spiniventris</tp:taxon-name-part></tp:taxon-name></italic> sp. n. <bold>d–f</bold> <italic><tp:taxon-name><tp:taxon-name-part taxon-name-part-type="genus" reg="Cercyon">Cercyon</tp:taxon-name-part> <tp:taxon-name-part taxon-name-part-type="species" reg="nigriceps">nigriceps</tp:taxon-name-part></tp:taxon-name></italic> Marsham <bold>g–i</bold> <italic><tp:taxon-name><tp:taxon-name-part taxon-name-part-type="genus" reg="Cercyon">Cercyon</tp:taxon-name-part> <tp:taxon-name-part taxon-name-part-type="species" reg="quisquilius">quisquilius</tp:taxon-name-part></tp:taxon-name></italic> Linnaeus <bold>a, d, g</bold> dorsal habitus <bold>b, e, h</bold> ventral habitus <bold>c, f, i</bold> lateral habitus.</p></caption><graphic xmlns:xlink="http://www.w3.org/1999/xlink" xlink:href="zookeys-681-039-g003.jpg" position="float" orientation="portrait" xlink:type="simple" id="oo_141102.jpg"/></fig></tp:treatment-sec><tp:treatment-sec sec-type="type material" id="SECID0ERWAI"><title>Type material.</title><p>
            <bold>Holotype</bold> (male): “DOMINICAN REP.: Msñ. Nouel, PN La Humeadora; 11.6km SSW, of Piedra Blanca; <named-content xmlns:xlink="http://www.w3.org/1999/xlink" content-type="dwc:verbatimCoordinates" xlink:type="simple"><named-content content-type="geo-json" specific-use="{&#34;type&#34;:&#34;Point&#34;,&#34;coordinates&#34;:[-70.360500,18.748667]}" id="NCID0E3WAI" xlink:type="simple">18°44.92'N, 70°21.63'W</named-content></named-content>; 636 m; 8.ix.2014, Deler, Fikáček, Gimmel DR41 // in horse excrement in moist broad-leaf forest in a valley of a small stony stream” (<named-content xmlns:xlink="http://www.w3.org/1999/xlink" content-type="dwc:institutional_code" xlink:type="simple">NMPC</named-content>) [DNA extract: MF1216.1]. <bold>Paratypes</bold>: <bold>DOMINICAN REPUBLIC: Barahona</bold>: “DOMINICAN REP.: Prov. Barahona. nr. Filipinas, Larimar Mine: 26-VI/7-VII-1992: Woodruff, Skelley, Skillman. dung trap (1 males: <named-content xmlns:xlink="http://www.w3.org/1999/xlink" content-type="dwc:institutional_code" xlink:type="simple">FSCA</named-content>). “DOMINICAN REP.: Prov. Barahona. nr. Filipinas, Larimar Mine: 26-VI/7-VII-1992: Woodruff &amp; Skelley, rat carrion” (2 females: <named-content xmlns:xlink="http://www.w3.org/1999/xlink" content-type="dwc:institutional_code" xlink:type="simple">FSCA</named-content>). <bold>Monseñor Nouel</bold>: same data as the holotype (7 males, 3 females, 12 spec.: <named-content xmlns:xlink="http://www.w3.org/1999/xlink" content-type="dwc:institutional_code" xlink:type="simple">NMPC</named-content>; 2 males: <abbrev xmlns:xlink="http://www.w3.org/1999/xlink" xlink:title="Bruno Clarkson private collection, Rio de Janeiro, Brazil" id="ABBRID0E2XAI" xlink:type="simple">BCPC</abbrev>; 2 males: <named-content xmlns:xlink="http://www.w3.org/1999/xlink" content-type="dwc:institutional_code" xlink:type="simple">BMNH</named-content>; 2 males: <named-content xmlns:xlink="http://www.w3.org/1999/xlink" content-type="dwc:institutional_code" xlink:type="simple">CNC</named-content>; 3 males: <named-content xmlns:xlink="http://www.w3.org/1999/xlink" content-type="dwc:institutional_code" xlink:type="simple">CNIN</named-content>; 3 males: <named-content xmlns:xlink="http://www.w3.org/1999/xlink" content-type="dwc:institutional_code" xlink:type="simple">NHMW</named-content>; 4 males, 1 female: <named-content xmlns:xlink="http://www.w3.org/1999/xlink" content-type="dwc:institutional_code" xlink:type="simple">SBNM</named-content>; 3 males: SBP; 2 <named-content xmlns:xlink="http://www.w3.org/1999/xlink" content-type="dwc:institutional_code" xlink:type="simple">ZMUC</named-content>). <bold>Duarte</bold>: “DOMINICAN REP.: Duarte. 9.1 km SW of El Factor, slope above La Factoria; <named-content xmlns:xlink="http://www.w3.org/1999/xlink" content-type="dwc:verbatimCoordinates" xlink:type="simple"><named-content content-type="geo-json" specific-use="{&#34;type&#34;:&#34;Point&#34;,&#34;coordinates&#34;:[-69.942000,19.255000]}" id="NCID0ECZAI" xlink:type="simple">19°15.30'N, 69°56.52'W</named-content></named-content>; 255 m; 4.ix.2014. Deler, Fikáček, Gimmel DR32 // area with cocoa plantations and small remnants of forests at very steep slopes: in horse excrement” (2 males: <named-content xmlns:xlink="http://www.w3.org/1999/xlink" content-type="dwc:institutional_code" xlink:type="simple">NMPC</named-content>). <bold>Independencia</bold>: “DOMINICAN R.: Independencia, PN Sierra de Neiba, 11.3 km NW of La Descubierta; 1650 m, <named-content xmlns:xlink="http://www.w3.org/1999/xlink" content-type="dwc:verbatimCoordinates" xlink:type="simple"><named-content content-type="geo-json" specific-use="{&#34;type&#34;:&#34;Point&#34;,&#34;coordinates&#34;:[-71.769500,18.663500]}" id="NCID0ERZAI" xlink:type="simple">18°39.81'N, 71°46.17'W</named-content></named-content>; 18.viii.2014, Deler,Gimmel DR13 // disturbed montane cloud forest with many ferns and mosses: in cow excrement” (2 males, 4 females, 1 spec.: <named-content xmlns:xlink="http://www.w3.org/1999/xlink" content-type="dwc:institutional_code" xlink:type="simple">NMPC</named-content>). <bold>La Vega</bold>: “DOMINICAN REP.: La Vega, PN A. Bermúdez, 8 km W of Manabao, <named-content xmlns:xlink="http://www.w3.org/1999/xlink" content-type="dwc:verbatimCoordinates" xlink:type="simple"><named-content content-type="geo-json" specific-use="{&#34;type&#34;:&#34;Point&#34;,&#34;coordinates&#34;:[-70.866333,19.067500]}" id="NCID0EA1AI" xlink:type="simple">19°4.05'N, 70°51.98'W</named-content></named-content>, 1140 m, 22-26.viii.2014, Deler, Fikáček, Gimmel DR16 // montane broad-leaf forest: in cow and horse excrement” (12 males, 15 females: <named-content xmlns:xlink="http://www.w3.org/1999/xlink" content-type="dwc:institutional_code" xlink:type="simple">NMPC</named-content>; 1 male: <named-content xmlns:xlink="http://www.w3.org/1999/xlink" content-type="dwc:institutional_code" xlink:type="simple">BMNH</named-content>; 1 male: <named-content xmlns:xlink="http://www.w3.org/1999/xlink" content-type="dwc:institutional_code" xlink:type="simple">CNIN</named-content>; 2 males: <named-content xmlns:xlink="http://www.w3.org/1999/xlink" content-type="dwc:institutional_code" xlink:type="simple">FSCA</named-content>; 1 male: <named-content xmlns:xlink="http://www.w3.org/1999/xlink" content-type="dwc:institutional_code" xlink:type="simple">MNHNSD</named-content>; 3 males, 2 females: <named-content xmlns:xlink="http://www.w3.org/1999/xlink" content-type="dwc:institutional_code" xlink:type="simple">SBNM</named-content>) [DNA extraction of one male: MF1753 in <named-content xmlns:xlink="http://www.w3.org/1999/xlink" content-type="dwc:institutional_code" xlink:type="simple">NMPC</named-content>]; “DOM. REP; La Vega Prov., 10km NE Jarabacoa, Hotel Montana, forest, 18.VII-4.VIII.95, 550m, FIT, S.+J. Peck, 95-30” (2 females: <named-content xmlns:xlink="http://www.w3.org/1999/xlink" content-type="dwc:institutional_code" xlink:type="simple">CMN</named-content>); “DOM. REP; La Vega Prov., PN. A. Bermudez, Cienaga, 19.VII-2.VIII.95, 1000m, trop.evgrn.for., FIT, S.+J. Peck, 95-32” (2 females: <named-content xmlns:xlink="http://www.w3.org/1999/xlink" content-type="dwc:institutional_code" xlink:type="simple">CMN</named-content>); “DOM. REP; La Vega Prov., PN. A. Bermudez, Cienaga, 19.VII-2.VIII.95, 1020m, trop.evgrn.for., FIT, S.+J. Peck, 95-34” (1 male: <named-content xmlns:xlink="http://www.w3.org/1999/xlink" content-type="dwc:institutional_code" xlink:type="simple">CMN</named-content>); “DOM. REP; La Vega Prov., PN. A. Bermudez, Cienaga, 21.-24.VII.95, 1000m, for. carrion trap, S.+J. Peck, 95-38” (1 female: <named-content xmlns:xlink="http://www.w3.org/1999/xlink" content-type="dwc:institutional_code" xlink:type="simple">CMN</named-content>). <bold>Samaná</bold>: “DOMINICAN REP.: Samaná, MN Salto El Limón 2.8 km SSW of El Limón; <named-content xmlns:xlink="http://www.w3.org/1999/xlink" content-type="dwc:verbatimCoordinates" xlink:type="simple"><named-content content-type="geo-json" specific-use="{&#34;type&#34;:&#34;Point&#34;,&#34;coordinates&#34;:[-69.441167,-19.276000]}" id="NCID0EB3AI" xlink:type="simple">19°16.56'S 69°26.47'W</named-content></named-content>; 160 m; 2.ix.2014, Deler, Fikáček, Gimmel. DR29a // secondary vegetation and tiny remnants of forest among coffee plantations and pastures: in horse excrement” (3 males, 3 females: <named-content xmlns:xlink="http://www.w3.org/1999/xlink" content-type="dwc:institutional_code" xlink:type="simple">NMPC</named-content>).</p></tp:treatment-sec><tp:treatment-sec sec-type="diagnosis" id="SECID0EL3AI"><title>Diagnosis.</title><p>Body size 3.4–4.1 mm; dorsal surface of head black with yellowish anterolateral margins of clypeus (Fig. <xref ref-type="fig" rid="F3">3a</xref>); pronotum homogeneously light brown, elytra greyish-brown; medial ridge of prosternum anteriorly with a small rounded process (Fig. <xref ref-type="fig" rid="F11">11c</xref>); mesoventral plate narrow, ca. 5.9× as long as wide; metaventrite (Fig. <xref ref-type="fig" rid="F11">11f</xref>) without femoral lines; raised pentagonal area of metaventrite moderately wide, 0.9× as long as wide; first abdominal ventrite with an spiniform process in females (Fig. <xref ref-type="fig" rid="F11">11h</xref>), without process in males; apex of fifth abdominal ventrite without apical triangular projection in both sexes (Fig. <xref ref-type="fig" rid="F11">11i</xref>); aedeagus with parameres about as long as phallobase (Fig. <xref ref-type="fig" rid="F6">6e</xref>), median lobe narrowly parallel-sided, acute at apex, without spines.</p><!--PageBreak--><p>
            <italic><tp:taxon-name><tp:taxon-name-part taxon-name-part-type="genus" reg="Cercyon">Cercyon</tp:taxon-name-part> <tp:taxon-name-part taxon-name-part-type="species" reg="spiniventris">spiniventris</tp:taxon-name-part></tp:taxon-name></italic> somewhat resembles <italic><tp:taxon-name><tp:taxon-name-part taxon-name-part-type="genus" reg="Cercyon">C.</tp:taxon-name-part> <tp:taxon-name-part taxon-name-part-type="species" reg="nigriceps">nigriceps</tp:taxon-name-part></tp:taxon-name></italic> by the dorsal coloration pattern (predominantly black head and rather homogeneously brown pronotum and elytra); it can be easily distinguished from <italic><tp:taxon-name><tp:taxon-name-part taxon-name-part-type="genus" reg="Cercyon">C.</tp:taxon-name-part> <tp:taxon-name-part taxon-name-part-type="species" reg="nigriceps">nigriceps</tp:taxon-name-part></tp:taxon-name></italic> by much larger body size (3.4–4.1 mm in <italic><tp:taxon-name><tp:taxon-name-part taxon-name-part-type="genus" reg="Cercyon">C.</tp:taxon-name-part> <tp:taxon-name-part taxon-name-part-type="species" reg="spiniventris">spiniventris</tp:taxon-name-part></tp:taxon-name></italic>, 1.0–2.1 mm in <italic><tp:taxon-name><tp:taxon-name-part taxon-name-part-type="genus" reg="Cercyon">C.</tp:taxon-name-part> <tp:taxon-name-part taxon-name-part-type="species" reg="nigriceps">nigriceps</tp:taxon-name-part></tp:taxon-name></italic>) and by the lack of femoral lines on the metaventrite (present in <italic><tp:taxon-name><tp:taxon-name-part taxon-name-part-type="genus" reg="Cercyon">C.</tp:taxon-name-part> <tp:taxon-name-part taxon-name-part-type="species" reg="nigriceps">nigriceps</tp:taxon-name-part></tp:taxon-name></italic>). <italic><tp:taxon-name><tp:taxon-name-part taxon-name-part-type="genus" reg="Cercyon">Cercyon</tp:taxon-name-part> <tp:taxon-name-part taxon-name-part-type="species" reg="spiniventris">spiniventris</tp:taxon-name-part></tp:taxon-name></italic> is unique among Caribbean <italic><tp:taxon-name><tp:taxon-name-part taxon-name-part-type="genus" reg="Cercyon">Cercyon</tp:taxon-name-part></tp:taxon-name></italic> species by a presence of a long spiniform process in the first abdominal ventrite of females.</p></tp:treatment-sec><tp:treatment-sec sec-type="description" id="SECID0EAABI"><title>Description.</title><p>
            <italic>Body</italic> (Fig. <xref ref-type="fig" rid="F3">3a–c</xref>). 3.4–4.0 mm long (length of holotype: 3.5 mm); moderately short-oval, 1.8–1.9× as long as wide, widest at basal fourth of elytra; moderately convex, 2.9–3.0× as long as high (height of holotype: 1.15 mm). <italic>Coloration.</italic> Dorsal surface of head blackish to pitchy black, clypeus with wide rather sharply defined yellowish area along anterolateral margins, broader at sides. Antennae and ventral surface of head black, mentum with posterior half yellowish brown, mouthparts and antenna yellowish brown, antennal club dark-brown. Pronotum light brown. Prosternum yellowish-brown with posterior half black, hypomeron brown with large black marks on posterior third, and close to the yellowish-brown lateral margins. Elytra dark greyish-brown, with lateral and anterior margins, apex and epipleura slightly paler. Ventral surface of mesothorax blackish to pitch-black, with procoxal rests and mesoventral plate brown. Metepisternum black. Metaventrite black with paler raised anteromedial part. Abdomen black, posteromedial margins and anterolateral corners of ventrites brownish. Legs brown, femora dorsally black.</p><p>
            <italic>Head.</italic> Clypeus with dense and moderately deep punctation consisting of crescent-shaped setiferous punctures intermixed with denser, smaller and rather transverse non-setiferous punctures; interstices without microsculpture. Anterior margin of clypeus with a narrow bead. Frontoclypeal suture conspicuous as a zone without punctuation, vanished mesally. Frons with punctation similar to that on clypeus, punctures of same shape all over; interstices without microsculpture. Eyes rather small; interocular distance about 5.4× the width of one eye in dorsal view. Labrum membranous, nearly completely concealed under clypeus, only with narrowly exposed sinuate anterior margin. Mentum (Fig. <xref ref-type="fig" rid="F11">11a</xref>) subtrapezoid, widest at posterior fourth, about 2× wider than long, 1.5× wider at widest part than at anterior margin, weakly concave in anterior half; surface glabrous, punctures large and deep, becoming coarser anteromesally, interstices on anterior half with transverse depressions near each puncture. Antenna with 9 antennomeres, scapus ca. 1.8× as long as antennomeres 2–6 combined; antennal club moderately elongate, about twice as long as wide, about as 1.2× as long as scapus; antennomere 9 acuminate at apex.</p><p>
            <italic>Prothorax.</italic> Pronotum transverse, widest at base 2.1–2.3× wider than long; 1.7× wider at base than between anterior angles, 1.8× wider than head including eyes, as convex as elytra in lateral view. Punctation rather dense and moderately deep, consisting of crescent-shaped setiferous punctures intermixed with denser, smaller and rather transverse non-setiferous punctures; punctures slightly feebler on sides. Prosternum (Fig. <xref ref-type="fig" rid="F11">11b–c</xref>) strongly tectiform medially, medial ridge very weakly thickened ante<!--PageBreak-->riad, forming a small rounded process. Antennal grooves distinct, with lateral margin curved, feebler anteriad.</p><p>
            <italic>Pterothorax</italic>. Scutellar shield about as long as wide, moderately densely punctured. Elytra widest at anterior fifth, 2.7–2.9× as long as pronotum, 1.1–1.2× as wide as pronotum, surface (Fig. <xref ref-type="fig" rid="F10">10d</xref>) glabrous, with 10 series of punctures; series 6, 8 and 9 not reaching elytral base, serial punctures of same size in all series; intervals moderately convex; interval punctation composed of crescent-shaped setiferous punctures intermixed with denser, smaller and rather tranverse non-setiferous punctures; setiferous punctures present on all intervals; interstices without microsculpture. Humeral bulge indistinct. Mesoventral plate (Fig. <xref ref-type="fig" rid="F11">11f</xref>) narrowly elongate, ca. 5.9× as long as wide, widest at midlength, gradually and symmetrically narrowing to pointed apices, posterior tip slightly overlapping over anterior part of metaventrite; surface with coarse punctures. Metaventrite (Fig. <xref ref-type="fig" rid="F11">11g</xref>) without femoral lines, raised pentagonal area wide, 0.8× as long as wide at widest portion, glabrous, rather weakly and sparsely punctate, punctures with fine setae at least along margins of elevation, punctures absent at two slightly elongate areas in the center, bare area not reaching anterior margin of metaventrite mesally; lateral parts of metaventrite densely covered by short pubescence.</p><p>
            <italic>Legs.</italic> Femora with sparse rather shallow punctures ventrally, interstices with weak granulose microsculpture; tibial grooves distinct. Tibiae with moderately large lateral spines. Metatibiae moderately narrow and elongate, slightly bent outwards, 0.4× as long as elytra, 6.0× as long as wide. Metatarsus moderately long, 0.7–0.8× as long as metatibia, with short rather stout setae ventrally.</p><p>
            <italic>Abdomen</italic> with five ventrites, first abdominal ventrite longer than second and third ventrites combined, with long setae in medial third, median longitudinal carina present, slightly narrowing posteriad, not projecting posteriorly in males, projecting posteriad as a short spine in females (Fig. <xref ref-type="fig" rid="F11">11h</xref>); ventrite 5 with acuminate apex in both sexes.</p><p>
            <italic>Genitalia.</italic> Median projection of sternite 9 (Fig. <xref ref-type="fig" rid="F6">6h</xref>) rounded apically, without subapical setae, median portion narrowing posteriorly, shorter than lateral struts. Phallobase (Fig. <xref ref-type="fig" rid="F6">6e</xref>) about as long as parameres, asymmetrically narrowing basally, base acuminate and slightly hooked. Parameres weakly narrowing apically, subsinuate near apex, apex pointed apically. Median lobe (Fig. <xref ref-type="fig" rid="F6">6f</xref>) narrow, parallel-sided throughout, apex acuminate, gonopore moderately large, situated subapically; basal portion with dorsal horseshoe-shaped plate, base bifid. throughout, apex acuminate, gonopore moderately large, situated subapically; basal portion with dorsal horseshoe-shaped plate, base bifid.</p></tp:treatment-sec><tp:treatment-sec sec-type="etymology" id="SECID0EMCBI"><title>Etymology.</title><p>The name of this species is derived from Latin words <italic>spina</italic> (spine) and <italic>venter</italic> (underside), in reference to the spine-like process on the first abdominal ventrite of females.</p></tp:treatment-sec><tp:treatment-sec sec-type="distribution" id="SECID0EWCBI"><title>Distribution.</title><p>Dominican Republic: Duarte, Independencia, La Vega, Monseñor Nouel, Samaná (Fig. <xref ref-type="fig" rid="F16">16a</xref>).</p></tp:treatment-sec><tp:treatment-sec sec-type="Bionomics" id="SECID0EADBI"><title>Bionomics.</title><p>Most of the specimens were collected in cow and horse dung in tropical forest and surrounding pastures.</p><!--PageBreak--></tp:treatment-sec><tp:treatment-sec><!--Section generated to contain objects referenced in tp:taxon-treatment.--><fig id="F6" position="float" orientation="portrait"><label>Figure 6.</label><caption><p>
                <italic><tp:taxon-name><tp:taxon-name-part taxon-name-part-type="genus" reg="Cercyon">Cercyon</tp:taxon-name-part></tp:taxon-name></italic> spp. n. genitalia <bold>a–d</bold> <italic><tp:taxon-name><tp:taxon-name-part taxon-name-part-type="genus" reg="Cercyon">Cercyon</tp:taxon-name-part> <tp:taxon-name-part taxon-name-part-type="species" reg="praetextatus">praetextatus</tp:taxon-name-part></tp:taxon-name></italic> Say <bold>e–h</bold> <italic><tp:taxon-name><tp:taxon-name-part taxon-name-part-type="genus" reg="Cercyon">Cercyon</tp:taxon-name-part> <tp:taxon-name-part taxon-name-part-type="species" reg="spiniventris">spiniventris</tp:taxon-name-part></tp:taxon-name></italic> sp. n. <bold>i–k</bold> <italic><tp:taxon-name><tp:taxon-name-part taxon-name-part-type="genus" reg="Cercyon">Cercyon</tp:taxon-name-part> <tp:taxon-name-part taxon-name-part-type="species" reg="nigriceps">nigriceps</tp:taxon-name-part></tp:taxon-name></italic> Marsham <bold>l–n</bold> <italic><tp:taxon-name><tp:taxon-name-part taxon-name-part-type="genus" reg="Cercyon">Cercyon</tp:taxon-name-part> <tp:taxon-name-part taxon-name-part-type="species" reg="quisquilius">quisquilius</tp:taxon-name-part></tp:taxon-name></italic> Linnaeus <bold>a, e, i, l</bold> tegmen of aedeagus <bold>b, f, j, m</bold> median lobe of aedeagus <bold>c, g</bold> 9th sternite.</p></caption><graphic xmlns:xlink="http://www.w3.org/1999/xlink" xlink:href="zookeys-681-039-g006.jpg" position="float" orientation="portrait" xlink:type="simple" id="oo_141105.jpg"/></fig><fig id="F11" position="float" orientation="portrait"><label>Figure 11.</label><caption><p>
                <italic><tp:taxon-name><tp:taxon-name-part taxon-name-part-type="genus" reg="Cercyon">Cercyon</tp:taxon-name-part> <tp:taxon-name-part taxon-name-part-type="species" reg="spiniventris">spiniventris</tp:taxon-name-part></tp:taxon-name></italic> sp. n. <bold>a</bold> mentum <bold>b</bold> prosternum <bold>c</bold> lateral view of median ridge of prosternum <bold>d</bold> detail of elytral surface <bold>f</bold> mesoventral plate <bold>g</bold> metaventrite <bold>h</bold> median ridge of female first abdominal ventrite <bold>i</bold> fifth abdominal ventrite.</p></caption><graphic xmlns:xlink="http://www.w3.org/1999/xlink" xlink:href="zookeys-681-039-g011.jpg" position="float" orientation="portrait" xlink:type="simple" id="oo_141110.jpg"/></fig><fig id="F16" position="float" orientation="portrait"><label>Figure 16.</label><caption><p>
                  <italic><tp:taxon-name><tp:taxon-name-part taxon-name-part-type="genus" reg="Cercyon">Cercyon</tp:taxon-name-part></tp:taxon-name></italic> spp. distribution map. <bold>a</bold> <italic><tp:taxon-name><tp:taxon-name-part taxon-name-part-type="genus" reg="Cercyon">Cercyon</tp:taxon-name-part> <tp:taxon-name-part taxon-name-part-type="species" reg="spiniventris">spiniventris</tp:taxon-name-part></tp:taxon-name></italic> sp. n. (🔴) <italic><tp:taxon-name><tp:taxon-name-part taxon-name-part-type="genus" reg="Cercyon">Cercyon</tp:taxon-name-part> <tp:taxon-name-part taxon-name-part-type="species" reg="floridanus">floridanus</tp:taxon-name-part></tp:taxon-name></italic> Horn (🔵) <bold>b</bold> <italic><tp:taxon-name><tp:taxon-name-part taxon-name-part-type="genus" reg="Cercyon">Cercyon</tp:taxon-name-part> <tp:taxon-name-part taxon-name-part-type="species" reg="nigriceps">nigriceps</tp:taxon-name-part></tp:taxon-name></italic> Marsham (🔴) <bold>c</bold> <italic><tp:taxon-name><tp:taxon-name-part taxon-name-part-type="genus" reg="Cercyon">Cercyon</tp:taxon-name-part> <tp:taxon-name-part taxon-name-part-type="species" reg="praetextatus">praetextatus</tp:taxon-name-part></tp:taxon-name></italic> Say (🔴) <italic><tp:taxon-name><tp:taxon-name-part taxon-name-part-type="genus" reg="Cercyon">Cercyon</tp:taxon-name-part> <tp:taxon-name-part taxon-name-part-type="species" reg="insularis">insularis</tp:taxon-name-part></tp:taxon-name></italic> Chevrolat (🔴).</p></caption><graphic xmlns:xlink="http://www.w3.org/1999/xlink" xlink:href="zookeys-681-039-g016.jpg" position="float" orientation="portrait" xlink:type="simple" id="oo_141115.jpg"/></fig><fig id="F10" position="float" orientation="portrait"><label>Figure 10.</label><caption><p>
                <italic><tp:taxon-name><tp:taxon-name-part taxon-name-part-type="genus" reg="Cercyon">Cercyon</tp:taxon-name-part> <tp:taxon-name-part taxon-name-part-type="species" reg="sklodowskae">sklodowskae</tp:taxon-name-part></tp:taxon-name></italic> sp. n. <bold>a</bold> mentum <bold>b</bold> detail of pronotal surface <bold>c</bold> lateral view of median ridge of prosternum <bold>d</bold> detail of elytral surface <bold>f</bold> mesoventral plate <bold>g</bold> metaventrite <bold>h</bold> median ridge of first abdominal ventrite <bold>i</bold> female fifth abdominal ventrite.</p></caption><graphic xmlns:xlink="http://www.w3.org/1999/xlink" xlink:href="zookeys-681-039-g010.jpg" position="float" orientation="portrait" xlink:type="simple" id="oo_141109.jpg"/></fig></tp:treatment-sec></tp:taxon-treatment>
