# Supplementary material for: A review of the Cercyon Leach (Coleoptera, Hydrophilidae, Sphaeridiinae) of the Greater Antilles
Source: Zookeys. 2017 Jun 21;(681):39–93. doi: 10.3897/zookeys.681.12522 (PMC5523880; doi:10.3897/zookeys.681.12522)
Supplement: XML Treatment for Cercyon nigriceps [file zookeys.681.12522-treatment9.xml]

<!DOCTYPE tp:taxon-treatment
  PUBLIC "-//TaxonX//DTD Taxonomic Treatment Publishing DTD v0 20100105//EN" "tax-treatment-NSO.dtd">
<tp:taxon-treatment xmlns:tp="http://www.plazi.org/taxpub"><tp:treatment-meta><kwd-group><label>Taxon classification</label><kwd><named-content xmlns:xlink="http://www.w3.org/1999/xlink" content-type="kingdom">Animalia</named-content></kwd><kwd><named-content xmlns:xlink="http://www.w3.org/1999/xlink" content-type="order">Coleoptera</named-content></kwd><kwd><named-content xmlns:xlink="http://www.w3.org/1999/xlink" content-type="family">Hydrophilidae</named-content></kwd></kwd-group><mixed-citation publication-type="journal"><person-group><name><surname>Arriaga-Varela</surname><given-names>Emmanuel</given-names></name><name><surname>Seidel</surname><given-names>Matthias</given-names></name><name><surname>Deler-Hernández</surname><given-names>Albert</given-names></name><name><surname>Viktor Senderov</surname><given-names/></name><name><surname>Fikáček</surname><given-names>Martin</given-names></name></person-group><article-title>A review of the <italic><tp:taxon-name><tp:taxon-name-part taxon-name-part-type="genus" reg="Cercyon">Cercyon</tp:taxon-name-part></tp:taxon-name></italic> Leach (<tp:taxon-name><tp:taxon-name-part taxon-name-part-type="order">Coleoptera</tp:taxon-name-part></tp:taxon-name>, <tp:taxon-name><tp:taxon-name-part taxon-name-part-type="family">Hydrophilidae</tp:taxon-name-part></tp:taxon-name>, <tp:taxon-name><tp:taxon-name-part taxon-name-part-type="subfamily">Sphaeridiinae</tp:taxon-name-part></tp:taxon-name>) of the Greater Antilles</article-title><source>Zookeys</source><day>21</day><month>6</month><year>2017</year><volume>2017</volume><issue>681</issue><fpage>39</fpage><lpage>93</lpage><pub-id pub-id-type="doi">10.3897/zookeys.681.12522</pub-id></mixed-citation></tp:treatment-meta><tp:nomenclature><tp:taxon-name>
            <tp:taxon-name-part taxon-name-part-type="genus" reg="Cercyon">Cercyon</tp:taxon-name-part>
            <tp:taxon-name-part taxon-name-part-type="species" reg="nigriceps">nigriceps</tp:taxon-name-part>
          </tp:taxon-name><tp:taxon-authority>(Marsham, 1802)</tp:taxon-authority><xref ref-type="fig" rid="F3">Figures 3d–f</xref><xref ref-type="fig" rid="F6">, 6i–k</xref><xref ref-type="fig" rid="F13">, 13c–d</xref><tp:nomenclature-citation-list><tp:nomenclature-citation><tp:taxon-name>
                <tp:taxon-name-part taxon-name-part-type="genus" reg="Dermestes">Dermestes</tp:taxon-name-part> <tp:taxon-name-part taxon-name-part-type="species" reg="nigriceps">nigriceps</tp:taxon-name-part></tp:taxon-name><comment>Marsham, 1802: 72.</comment></tp:nomenclature-citation><tp:nomenclature-citation><tp:taxon-name>
                <tp:taxon-name-part taxon-name-part-type="genus" reg="Cercyon">Cercyon</tp:taxon-name-part> <tp:taxon-name-part taxon-name-part-type="species" reg="nigriceps">nigriceps</tp:taxon-name-part></tp:taxon-name><comment>Stephens (1829: 151). = <tp:taxon-name><tp:taxon-name-part taxon-name-part-type="genus" reg="Dermestes">Dermestes</tp:taxon-name-part> <tp:taxon-name-part taxon-name-part-type="species" reg="atricapillus">atricapillus</tp:taxon-name-part></tp:taxon-name> Marsham, 1802: 72 (synonymized by Gemminger and Harold 1868: 498; precedence of <tp:taxon-name><tp:taxon-name-part taxon-name-part-type="genus" reg="Cercyon">C.</tp:taxon-name-part> <tp:taxon-name-part taxon-name-part-type="species" reg="nigriceps">nigriceps</tp:taxon-name-part></tp:taxon-name> over <tp:taxon-name><tp:taxon-name-part taxon-name-part-type="genus" reg="Cercyon">C.</tp:taxon-name-part> <tp:taxon-name-part taxon-name-part-type="species" reg="atricapillus">atricapillus</tp:taxon-name-part></tp:taxon-name> determined by Stephens 1939: 97, see also <xref ref-type="bibr" rid="B17">Hansen 1999</xref>: 284). = <tp:taxon-name><tp:taxon-name-part taxon-name-part-type="genus" reg="Cercyon">Cercyon</tp:taxon-name-part> <tp:taxon-name-part taxon-name-part-type="species" reg="striatus">striatus</tp:taxon-name-part></tp:taxon-name> Sharp, 1882: 108 (synonymized by <xref ref-type="bibr" rid="B14">Fikáček 2009</xref>: 354). = <tp:taxon-name><tp:taxon-name-part taxon-name-part-type="genus" reg="Cercyon">Cercyon</tp:taxon-name-part> <tp:taxon-name-part taxon-name-part-type="species" reg="panamensis">panamensis</tp:taxon-name-part></tp:taxon-name> Hansen, 1999: 286 (replacement name of <tp:taxon-name><tp:taxon-name-part taxon-name-part-type="genus" reg="Cercyon">C.</tp:taxon-name-part> <tp:taxon-name-part taxon-name-part-type="species" reg="striatus">striatus</tp:taxon-name-part></tp:taxon-name> Sharp; synonymized by <xref ref-type="bibr" rid="B14">Fikáček 2009</xref>: 354). For complete synonymy see <xref ref-type="bibr" rid="B40">Smetana (1978)</xref> and <xref ref-type="bibr" rid="B17">Hansen (1999)</xref>.</comment></tp:nomenclature-citation></tp:nomenclature-citation-list></tp:nomenclature><tp:treatment-sec sec-type="DNA barcode" id="SECID0E1IBI"><title>DNA barcode.</title><p>GANTC015-17</p></tp:treatment-sec><tp:treatment-sec sec-type="BIN ID" id="SECID0E6IBI"><title>BIN ID.</title><p>
            <abbrev xmlns:xlink="http://www.w3.org/1999/xlink" content-type="institution" xlink:title="Barcode of Life Data Systems" id="ABBRID0EFJBI" xlink:type="simple">BOLD</abbrev>:AAO0116</p></tp:treatment-sec><tp:treatment-sec sec-type="Figures in Flick" id="SECID0EKJBI"><title>Figures in Flick.</title><p>
            <ext-link xmlns:xlink="http://www.w3.org/1999/xlink" xlink:type="simple" ext-link-type="uri" xlink:href="http://www.flickr.com/photos/142655814@N07/albums/72157671425572500">www.flickr.com/photos/142655814@N07/albums/72157671425572500</ext-link>
          </p></tp:treatment-sec><tp:treatment-sec sec-type="type locality" id="SECID0EVJBI"><title>Type locality.</title><p>“Britannia” [= Great Britain, without specified locality].</p></tp:treatment-sec><tp:treatment-sec sec-type="material" id="SECID0E1JBI"><title>Specimens examined.</title><p>
            <bold>CAYMAN ISLANDS: Cayman Brac</bold>: black-light trap, 06.vi.2008, lgt. R.H. Turnbow &amp; B.K. Dozier (3 spec.: <named-content xmlns:xlink="http://www.w3.org/1999/xlink" content-type="dwc:institutional_code" xlink:type="simple">FSCA</named-content>); Agricultural Exp. Sta. S. Of Songbird Dr., black-light trap, 04.vii.2013, leg. M.C. Thomas (3 spec.: <named-content xmlns:xlink="http://www.w3.org/1999/xlink" content-type="dwc:institutional_code" xlink:type="simple">FSCA</named-content>); <bold>CUBA: Cienfuegos</bold>: Cumanayagua municipality, <named-content xmlns:xlink="http://www.w3.org/1999/xlink" content-type="dwc:verbatimCoordinates" xlink:type="simple"><named-content content-type="geo-json" specific-use="{&#34;type&#34;:&#34;Point&#34;,&#34;coordinates&#34;:[-80.326461,22.121789]}" id="NCID0ERKBI" xlink:type="simple">22°7'18.44"N, 80°19'35.26"W</named-content></named-content>, 722 m, 21.v.2013 (1 spec.: <named-content xmlns:xlink="http://www.w3.org/1999/xlink" content-type="dwc:institutional_code" xlink:type="simple">NMPC</named-content>). <bold>Guantánamo</bold>: El Yunque, 0.5-1.0 km W of Campismo Popular, <named-content xmlns:xlink="http://www.w3.org/1999/xlink" content-type="dwc:verbatimCoordinates" xlink:type="simple"><named-content content-type="geo-json" specific-use="{&#34;type&#34;:&#34;Point&#34;,&#34;coordinates&#34;:[-74.560000,20.335000]}" id="NCID0EALBI" xlink:type="simple">20°20.1'N, 74°33.6'W</named-content></named-content>, 40–50 m. 10.vi.2012, leg. Deler-Hernández &amp; Fikáček (MF01) (8 spec.: <named-content xmlns:xlink="http://www.w3.org/1999/xlink" content-type="dwc:institutional_code" xlink:type="simple">NMPC</named-content>). <bold>Holguín</bold>: Mayarí municipality, Feltón, <named-content xmlns:xlink="http://www.w3.org/1999/xlink" content-type="dwc:verbatimCoordinates" xlink:type="simple"><named-content content-type="geo-json" specific-use="{&#34;type&#34;:&#34;Point&#34;,&#34;coordinates&#34;:[-75.633108,20.718867]}" id="NCID0EPLBI" xlink:type="simple">20°43'7.92"N, 75°37'59.19"W</named-content></named-content>, 23.iii.2013, leg. Deler-Hernández (28: <named-content xmlns:xlink="http://www.w3.org/1999/xlink" content-type="dwc:institutional_code" xlink:type="simple">NMPC</named-content>). <bold>Santiago de Cuba</bold>: El Vivero, 1.6 km E of Dos Caminos, <named-content xmlns:xlink="http://www.w3.org/1999/xlink" content-type="dwc:verbatimCoordinates" xlink:type="simple"><named-content content-type="geo-json" specific-use="{&#34;type&#34;:&#34;Point&#34;,&#34;coordinates&#34;:[-75.773333,20.180000]}" id="NCID0E5LBI" xlink:type="simple">20°10.8'N, 75°46.4'W</named-content></named-content>, 150 m, 20-21.vi.2012, leg. Deler-Hernández &amp; Fikáček (MF18) (54 spec.: <named-content xmlns:xlink="http://www.w3.org/1999/xlink" content-type="dwc:institutional_code" xlink:type="simple">NMPC</named-content>) [DNA extract: MF604]; San Luis Municipality, Dos Caminos, <named-content xmlns:xlink="http://www.w3.org/1999/xlink" content-type="dwc:verbatimCoordinates" xlink:type="simple"><named-content content-type="geo-json" specific-use="{&#34;type&#34;:&#34;Point&#34;,&#34;coordinates&#34;:[-75.778011,20.182728]}" id="NCID0ELMBI" xlink:type="simple">20°10'57.82"N, 75°46'40.84"W</named-content></named-content>, leg. Deler-Hernández (16 spec.: <named-content xmlns:xlink="http://www.w3.org/1999/xlink" content-type="dwc:institutional_code" xlink:type="simple">NMPC</named-content>). <bold>Artemisa</bold>: Cañon de Santa Cruz, Río de Santa Cruz, <named-content xmlns:xlink="http://www.w3.org/1999/xlink" content-type="dwc:verbatimCoordinates" xlink:type="simple"><named-content content-type="geo-json" specific-use="{&#34;type&#34;:&#34;Point&#34;,&#34;coordinates&#34;:[-83.148989,22.750358]}" id="NCID0E1MBI" xlink:type="simple">22°45'1.29"N 83°08'56.36"W</named-content></named-content>, 199 m a.s.l., 16.vii.2016, leg. A. Deler-Hernández (8 spec.: <named-content xmlns:xlink="http://www.w3.org/1999/xlink" content-type="dwc:institutional_code" xlink:type="simple">NMPC</named-content>) [DNA extraction: MF1750]. <bold>DOMINICAN REPUBLIC: Samaná</bold>: Samaná, dam 2.5 km N of Samaná, in older cow excrements dampered by recent rains at the grassy bank of a reservoir, <named-content xmlns:xlink="http://www.w3.org/1999/xlink" content-type="dwc:verbatimCoordinates" xlink:type="simple"><named-content content-type="geo-json" specific-use="{&#34;type&#34;:&#34;Point&#34;,&#34;coordinates&#34;:[-69.330833,19.228333]}" id="NCID0EJNBI" xlink:type="simple">19°13.70'N, 69°19.85'W</named-content></named-content>, 58 m a.s.l., 5.ix.2014, leg. Deler, Fikáček &amp; Gimmel (DR35) (3 spec.: <named-content xmlns:xlink="http://www.w3.org/1999/xlink" content-type="dwc:institutional_code" xlink:type="simple">NMPC</named-content>); MN Salto El Limón 2.8 km SSW of El Limón, secondary vegetation and tiny remnants of forests among coffee plantations and pastures, cow excrements, <named-content xmlns:xlink="http://www.w3.org/1999/xlink" content-type="dwc:verbatimCoordinates" xlink:type="simple"><named-content content-type="geo-json" specific-use="{&#34;type&#34;:&#34;Point&#34;,&#34;coordinates&#34;:[-69.441167,19.276000]}" id="NCID0EWNBI" xlink:type="simple">19°16.56'N, 69°26.47'W</named-content></named-content>, 2.ix.2014, leg. Deler-Hernández, Fikáček &amp; Gimmel (DR29a) (1 spec.: <named-content xmlns:xlink="http://www.w3.org/1999/xlink" content-type="dwc:institutional_code" xlink:type="simple">NMPC</named-content>). <bold>La Altagracia</bold>: Nisibon, Black-light trap, 03.v.1978, lgt. R.E. Woodruff &amp; G.B. Fairchild (2 spec.: <named-content xmlns:xlink="http://www.w3.org/1999/xlink" content-type="dwc:institutional_code" xlink:type="simple">FSCA</named-content>); <bold>La Vega</bold>: 7.0 km W of Manabao, side of a stony stream in a valley with scattered houses and plantations surrounded by montane forest, in cow excrement, <named-content xmlns:xlink="http://www.w3.org/1999/xlink" content-type="dwc:verbatimCoordinates" xlink:type="simple"><named-content content-type="geo-json" specific-use="{&#34;type&#34;:&#34;Point&#34;,&#34;coordinates&#34;:[-70.857667,19.076000]}" id="NCID0EMOBI" xlink:type="simple">19°04.56'N, 70°51.46'W</named-content></named-content>, 1185 m <!--PageBreak-->a.s.l., 23.viii.2014, leg. Deler-Hernández, Fikáček &amp; Gimmel (1 spec.: <named-content xmlns:xlink="http://www.w3.org/1999/xlink" content-type="dwc:institutional_code" xlink:type="simple">NMPC</named-content>). <bold>Monseñor Nouel</bold>: PN La Humeadora; 11.6 km SSW, of Piedra Blanca, in horse excrement in moist broad-leaf forest in a valley of a small stony stream, <named-content xmlns:xlink="http://www.w3.org/1999/xlink" content-type="dwc:verbatimCoordinates" xlink:type="simple"><named-content content-type="geo-json" specific-use="{&#34;type&#34;:&#34;Point&#34;,&#34;coordinates&#34;:[-70.360500,18.748667]}" id="NCID0E4OBI" xlink:type="simple">18°44.92'N, 70°21.63'W</named-content></named-content>, 636 m a.s.l., 8.ix.2014, leg. Deler, Fikáček &amp; Gimmel (DR41) (2 spec.: <named-content xmlns:xlink="http://www.w3.org/1999/xlink" content-type="dwc:institutional_code" xlink:type="simple">NMPC</named-content>). <bold>Monte Cristi</bold>: 8.2 km. N Villa Elisa, 01.vi.1994, leg. R. Turnbow (1 spec.: <named-content xmlns:xlink="http://www.w3.org/1999/xlink" content-type="dwc:institutional_code" xlink:type="simple">FSCA</named-content>). <bold>San Pedro de Macoris</bold>: Juan Dolio, at light, 10.-18.xii.2005, leg. Fencl (15 spec.: <named-content xmlns:xlink="http://www.w3.org/1999/xlink" content-type="dwc:institutional_code" xlink:type="simple">NMPC</named-content>). <bold>HAITI: Artibonite</bold>: Montrouis, black-light trap, 05.vii.1977, leg. J.H. Frank (2 spec.: <named-content xmlns:xlink="http://www.w3.org/1999/xlink" content-type="dwc:institutional_code" xlink:type="simple">FSCA</named-content>). <bold>PUERTO RICO: Naguabo</bold>: El Yunque National Forest (southern part), 3.45 km N of Río Blanco at road PR191, in horse excrements on exposed small pasture on the slope of El Yunque massive, <named-content xmlns:xlink="http://www.w3.org/1999/xlink" content-type="dwc:verbatimCoordinates" xlink:type="simple"><named-content content-type="geo-json" specific-use="{&#34;type&#34;:&#34;Point&#34;,&#34;coordinates&#34;:[-65.798333,18.246667]}" id="NCID0EBQBI" xlink:type="simple">18°14.8'N, 65°47.9'W</named-content></named-content>, 170 m a.s.l., 24.vi.2016, leg. Deler-Hernández, Fikáček &amp; Seidel (PR2a) (17 spec. <named-content xmlns:xlink="http://www.w3.org/1999/xlink" content-type="dwc:institutional_code" xlink:type="simple">NMPC</named-content>) [DNA extraction of one specimen: MF1732]; El Yunque National Forest (southern part), 4.9 km N iof Río Blanco, margin of the rainforest in an area with many flowering <italic><tp:taxon-name><tp:taxon-name-part taxon-name-part-type="genus" reg="Etlingera">Etlingera</tp:taxon-name-part> <tp:taxon-name-part taxon-name-part-type="species" reg="elatior">elatior</tp:taxon-name-part></tp:taxon-name></italic> plants, FIT, <named-content xmlns:xlink="http://www.w3.org/1999/xlink" content-type="dwc:verbatimCoordinates" xlink:type="simple"><named-content content-type="geo-json" specific-use="{&#34;type&#34;:&#34;Point&#34;,&#34;coordinates&#34;:[-65.788333,18.263333]}" id="NCID0EZQBI" xlink:type="simple">18°15.8'N, 65°47.3'W</named-content></named-content>, 495 m a.s.l., 24.vi.-2.vii.2016, leg. Fikáček &amp; Seidel (PR11)(1 spec.: <named-content xmlns:xlink="http://www.w3.org/1999/xlink" content-type="dwc:institutional_code" xlink:type="simple">NMPC</named-content>). <bold>Arecibo</bold>: small settlement in Bosque Estatal Río Abajo, small settlement in the middle of the lowland forest, horse excrement, <named-content xmlns:xlink="http://www.w3.org/1999/xlink" content-type="dwc:verbatimCoordinates" xlink:type="simple"><named-content content-type="geo-json" specific-use="{&#34;type&#34;:&#34;Point&#34;,&#34;coordinates&#34;:[-66.701667,18.328333]}" id="NCID0EIRBI" xlink:type="simple">18°19.7'N, 66°42.1'W</named-content></named-content>, 340 m a.s.l., 27.vi.2016, leg. Deler-Hernández, Fikáček &amp; Seidel (PR15) (13 spec.: <named-content xmlns:xlink="http://www.w3.org/1999/xlink" content-type="dwc:institutional_code" xlink:type="simple">NMPC</named-content>). <bold>Cabo Rojo</bold>: Boquerón, black light, <named-content xmlns:xlink="http://www.w3.org/1999/xlink" content-type="dwc:verbatimCoordinates" xlink:type="simple"><named-content content-type="geo-json" specific-use="{&#34;type&#34;:&#34;Point&#34;,&#34;coordinates&#34;:[-67.182667,18.218500]}" id="NCID0EXRBI" xlink:type="simple">18°13.11'N, 67°10.96'W</named-content></named-content>, 5-6.x.2011, leg. A. Segarra (7 spec.: <named-content xmlns:xlink="http://www.w3.org/1999/xlink" content-type="dwc:institutional_code" xlink:type="simple">UPRM</named-content>). <bold>Rio Grande</bold>: El Verde Biological Station, at light, 26.v.1994, leg. R. Turnbow (2 spec.: <named-content xmlns:xlink="http://www.w3.org/1999/xlink" content-type="dwc:institutional_code" xlink:type="simple">FSCA</named-content>). <bold>Lesser Antilles: ANTIGUA</bold>: Christian valley, blacklight trap, 19.viii.1991, leg. FAO insect survey (1 spec.: SBP); same locality and collector, 26.vii.1991 (1 spec.: SBP); same locality and collector, 29.x.1991 (3 spec.: SBP); same locality and collector, 14.-15.ix.1991 (1 spec.: SBP). <bold>GRENADA</bold>: St. Andrew, Mirabeu Agriculture Lab, light trap, 9.iv.1990, leg. J. Telesford (1 spec.: SBP). <bold>SAINT LUCIA</bold>: Vieux Fort, horse dung sifting, <named-content xmlns:xlink="http://www.w3.org/1999/xlink" content-type="dwc:verbatimCoordinates" xlink:type="simple"><named-content content-type="geo-json" specific-use="{&#34;type&#34;:&#34;Point&#34;,&#34;coordinates&#34;:[-60.898333,13.731667]}" id="NCID0ERSBI" xlink:type="simple">13°43.9'N 60°53.9'W</named-content></named-content>, 3 m a.s.l., 12.vii.2007, S &amp; J. Peck (07-60) (2 spec.: SBP); Mon Repos, Fox Grove lnn, UV light, <named-content xmlns:xlink="http://www.w3.org/1999/xlink" content-type="dwc:verbatimCoordinates" xlink:type="simple"><named-content content-type="geo-json" specific-use="{&#34;type&#34;:&#34;Point&#34;,&#34;coordinates&#34;:[-60.906667,13.863333]}" id="NCID0EZSBI" xlink:type="simple">13°51.8'N, 60°54.4'W</named-content></named-content>, 90 m a.s.l., 8.-18.vii.2007, leg. S. &amp; J. Peck (07-50) (1 spec.: SBP). Soufriere, Rechette Pt. 11.VII.1980, leg. L.S. Mahunka (59 spec.: <named-content xmlns:xlink="http://www.w3.org/1999/xlink" content-type="dwc:institutional_code" xlink:type="simple">HNHM</named-content>). <bold>SAINT VINCENT &amp; THE GRENADINES: St. Vincent</bold>: Emerald Valley Hotel E of Layou, horse dung, <named-content xmlns:xlink="http://www.w3.org/1999/xlink" content-type="dwc:verbatimCoordinates" xlink:type="simple"><named-content content-type="geo-json" specific-use="{&#34;type&#34;:&#34;Point&#34;,&#34;coordinates&#34;:[-61.246667,13.200000]}" id="NCID0EITBI" xlink:type="simple">13°12.0'N, 61°14.8'W</named-content></named-content>, 20 m a.s.l., 24.viii.2006, S. &amp; J. Peck (06-120) (3 spec.: SBP); same locality, UV light at forest edge, 27.-29.viii.2006, leg. S. &amp; J. Peck (06-123) (1 spec.: SBP). <bold>Union Island</bold>: Chatham Bay, Water Rock Reserve, UV traps in tall forest, <named-content xmlns:xlink="http://www.w3.org/1999/xlink" content-type="dwc:verbatimCoordinates" xlink:type="simple"><named-content content-type="geo-json" specific-use="{&#34;type&#34;:&#34;Point&#34;,&#34;coordinates&#34;:[-61.443167,12.603000]}" id="NCID0ESTBI" xlink:type="simple">12°36.18'N, 61°26.59'W</named-content></named-content>, 125 m a.s.l.,16.viii.2009, leg. S. Peck (09-64) (2 spec.: SBP); Campbell Miss Irene Reserve, high canopy thorn forest, <named-content xmlns:xlink="http://www.w3.org/1999/xlink" content-type="dwc:verbatimCoordinates" xlink:type="simple"><named-content content-type="geo-json" specific-use="{&#34;type&#34;:&#34;Point&#34;,&#34;coordinates&#34;:[-61.455667,12.590667]}" id="NCID0E1TBI" xlink:type="simple">12°35.44'N, 61°27.34'W</named-content></named-content>, 85 m a.s.l., 18.viii.2009, leg. S. Peck (09-66) (1 spec.: SBP).</p></tp:treatment-sec><tp:treatment-sec sec-type="Published records from the Caribbean" id="SECID0E6TBI"><title>Published records from the Caribbean.</title><p>
            <bold>CUBA: Matanzas</bold>: Cárdenas (as <italic><tp:taxon-name><tp:taxon-name-part taxon-name-part-type="genus" reg="Cercyon">C.</tp:taxon-name-part> <tp:taxon-name-part taxon-name-part-type="species" reg="centrimaculatum">centrimaculatum</tp:taxon-name-part></tp:taxon-name></italic>, <xref ref-type="bibr" rid="B15">Gundlach 1891</xref>); without precise locality (as <italic><tp:taxon-name><tp:taxon-name-part taxon-name-part-type="genus" reg="Cercyon">C.</tp:taxon-name-part> <tp:taxon-name-part taxon-name-part-type="species" reg="centrimaculatum">centrimaculatum</tp:taxon-name-part></tp:taxon-name></italic>, <xref ref-type="bibr" rid="B31">de la Sagra 1857</xref>). <bold>JAMAICA</bold>: without precise locality (<xref ref-type="bibr" rid="B24">Leng and Mutchler 1917</xref>). <bold>Trelawny</bold>: Good Hope; Duncans (<xref ref-type="bibr" rid="B14">Fikáček 2009</xref>). <bold>DOMINICAN REPUBLIC: Pedernales</bold>: 4 km W of Oviedo (<xref ref-type="bibr" rid="B14">Fikáček 2009</xref>). <bold>GUADELOUPE</bold>: without precise locality (<xref ref-type="bibr" rid="B23">Leng and Mutchler 1914</xref>); <xref ref-type="bibr" rid="B29">Peck et al. 2014</xref>). <bold>MONTSERRAT</bold>: without precise locality (<xref ref-type="bibr" rid="B29">Peck et al. 2014</xref>).</p></tp:treatment-sec><tp:treatment-sec sec-type="diagnosis" id="SECID0EHWBI"><title>Diagnosis.</title><p>Body size 1.0–2.1 mm; dorsal surface of head black; pronotum (Fig. <xref ref-type="fig" rid="F3">3d</xref>) reddish brown, rarely with a vaguely darker central area; elytra uniformly reddish-brown, rarely with a vaguely darker central area; mesoventral plate (Fig. <xref ref-type="fig" rid="F13">13c</xref>) narrow, ca. 6× as long as wide; metaventrite (Fig. <xref ref-type="fig" rid="F13">13d</xref>) with complete femoral lines; first abdominal ventrite without spiniform process of both sexes; apex of fifth ventrite without a triangularly bulged projection in both sexes; aedeagus with parameres twice as long as phallobase (Fig. <xref ref-type="fig" rid="F6">6i</xref>), median lobe (Fig. <xref ref-type="fig" rid="F6">6j</xref>) continuously acuminate, with long narrowly acute apex, without spines.</p><p>This species was assigned to <italic><tp:taxon-name><tp:taxon-name-part taxon-name-part-type="genus" reg="Cercyon">C.</tp:taxon-name-part> <tp:taxon-name-part taxon-name-part-type="species" reg="nigriceps">nigriceps</tp:taxon-name-part></tp:taxon-name></italic> group (= <italic><tp:taxon-name><tp:taxon-name-part taxon-name-part-type="genus" reg="Cercyon">C.</tp:taxon-name-part> <tp:taxon-name-part taxon-name-part-type="species" reg="atricapillus">atricapillus</tp:taxon-name-part></tp:taxon-name></italic> group) by <xref ref-type="bibr" rid="B40">Smetana (1978)</xref>. <italic><tp:taxon-name><tp:taxon-name-part taxon-name-part-type="genus" reg="Cercyon">Cercyon</tp:taxon-name-part> <tp:taxon-name-part taxon-name-part-type="species" reg="nigriceps">nigriceps</tp:taxon-name-part></tp:taxon-name></italic> can be distinguished from other species in the region by its small size and the presence of complete femoral lines on the metaventrite. It may be confused with representatives of the genus <italic><tp:taxon-name><tp:taxon-name-part taxon-name-part-type="genus" reg="Oosternum">Oosternum</tp:taxon-name-part></tp:taxon-name></italic> by the small body size and coloration, but differs from them by presence of femoral lines (absent in <italic><tp:taxon-name><tp:taxon-name-part taxon-name-part-type="genus" reg="Oosternum">Oosternum</tp:taxon-name-part></tp:taxon-name></italic>), absence of anterolateral ridge on mesoventrite (present in all <italic><tp:taxon-name><tp:taxon-name-part taxon-name-part-type="genus" reg="Oosternum">Oosternum</tp:taxon-name-part></tp:taxon-name></italic>) and by very narrow mesoventral plate (1.7–2.8× as long as wide in <italic><tp:taxon-name><tp:taxon-name-part taxon-name-part-type="genus" reg="Oosternum">Oosternum</tp:taxon-name-part></tp:taxon-name></italic>, see <xref ref-type="bibr" rid="B11">Deler-Hernández et al. 2014</xref>).</p></tp:treatment-sec><tp:treatment-sec sec-type="distribution" id="SECID0EIZBI"><title>Distribution.</title><p>This is an adventive species currently distributed in all zoogeographical regions. In Greater Antilles widespread in all islands: Cayman Islands, Cuba (Artemisa, Cienfuegos, Guantánamo, Holguín, Matanzas, Santiago de Cuba; <xref ref-type="bibr" rid="B15">Gundlach 1891</xref>), Dominican Republic (La Altagracias, La Vega, Monte Cristi, Samaná, San Pedro de Macoris; this paper), Haiti (Artibonite, this paper), Jamaica (Trelawny; <xref ref-type="bibr" rid="B14">Fikáček 2009</xref>) and Puerto Rico (Naguabo, Arecibo, Cabo Rojo). It is also widespread in the Lesser Antilles (Antigua, Grenada, Saint Lucia, Saint Vincent and the Grenadines; this paper) (Fig. <xref ref-type="fig" rid="F16">16b</xref>). Based on the record by <xref ref-type="bibr" rid="B31">de la Sagra (1857)</xref>, the species was introduced to the Greater Antilles no later than the first half of the 19<sup>th</sup> century.</p></tp:treatment-sec><tp:treatment-sec sec-type="biology" id="SECID0EA1BI"><title>Biology.</title><p>A terrestrial species collected in cow and horse dung and in decaying plant matter (e.g., compost piles). It is also frequently collected at light.</p></tp:treatment-sec><tp:treatment-sec><!--Section generated to contain objects referenced in tp:taxon-treatment.--><fig id="F3" position="float" orientation="portrait"><label>Figure 3.</label><caption><p>
                <italic><tp:taxon-name><tp:taxon-name-part taxon-name-part-type="genus" reg="Cercyon">Cercyon</tp:taxon-name-part></tp:taxon-name></italic> spp. <bold>a–c</bold> <italic><tp:taxon-name><tp:taxon-name-part taxon-name-part-type="genus" reg="Cercyon">Cercyon</tp:taxon-name-part> <tp:taxon-name-part taxon-name-part-type="species" reg="spiniventris">spiniventris</tp:taxon-name-part></tp:taxon-name></italic> sp. n. <bold>d–f</bold> <italic><tp:taxon-name><tp:taxon-name-part taxon-name-part-type="genus" reg="Cercyon">Cercyon</tp:taxon-name-part> <tp:taxon-name-part taxon-name-part-type="species" reg="nigriceps">nigriceps</tp:taxon-name-part></tp:taxon-name></italic> Marsham <bold>g–i</bold> <italic><tp:taxon-name><tp:taxon-name-part taxon-name-part-type="genus" reg="Cercyon">Cercyon</tp:taxon-name-part> <tp:taxon-name-part taxon-name-part-type="species" reg="quisquilius">quisquilius</tp:taxon-name-part></tp:taxon-name></italic> Linnaeus <bold>a, d, g</bold> dorsal habitus <bold>b, e, h</bold> ventral habitus <bold>c, f, i</bold> lateral habitus.</p></caption><graphic xmlns:xlink="http://www.w3.org/1999/xlink" xlink:href="zookeys-681-039-g003.jpg" position="float" orientation="portrait" xlink:type="simple" id="oo_141102.jpg"/></fig><fig id="F6" position="float" orientation="portrait"><label>Figure 6.</label><caption><p>
                <italic><tp:taxon-name><tp:taxon-name-part taxon-name-part-type="genus" reg="Cercyon">Cercyon</tp:taxon-name-part></tp:taxon-name></italic> spp. n. genitalia <bold>a–d</bold> <italic><tp:taxon-name><tp:taxon-name-part taxon-name-part-type="genus" reg="Cercyon">Cercyon</tp:taxon-name-part> <tp:taxon-name-part taxon-name-part-type="species" reg="praetextatus">praetextatus</tp:taxon-name-part></tp:taxon-name></italic> Say <bold>e–h</bold> <italic><tp:taxon-name><tp:taxon-name-part taxon-name-part-type="genus" reg="Cercyon">Cercyon</tp:taxon-name-part> <tp:taxon-name-part taxon-name-part-type="species" reg="spiniventris">spiniventris</tp:taxon-name-part></tp:taxon-name></italic> sp. n. <bold>i–k</bold> <italic><tp:taxon-name><tp:taxon-name-part taxon-name-part-type="genus" reg="Cercyon">Cercyon</tp:taxon-name-part> <tp:taxon-name-part taxon-name-part-type="species" reg="nigriceps">nigriceps</tp:taxon-name-part></tp:taxon-name></italic> Marsham <bold>l–n</bold> <italic><tp:taxon-name><tp:taxon-name-part taxon-name-part-type="genus" reg="Cercyon">Cercyon</tp:taxon-name-part> <tp:taxon-name-part taxon-name-part-type="species" reg="quisquilius">quisquilius</tp:taxon-name-part></tp:taxon-name></italic> Linnaeus <bold>a, e, i, l</bold> tegmen of aedeagus <bold>b, f, j, m</bold> median lobe of aedeagus <bold>c, g</bold> 9th sternite.</p></caption><graphic xmlns:xlink="http://www.w3.org/1999/xlink" xlink:href="zookeys-681-039-g006.jpg" position="float" orientation="portrait" xlink:type="simple" id="oo_141105.jpg"/></fig><fig id="F13" position="float" orientation="portrait"><label>Figure 13.</label><caption><p>
                <italic><tp:taxon-name><tp:taxon-name-part taxon-name-part-type="genus" reg="Cercyon">Cercyon</tp:taxon-name-part></tp:taxon-name></italic> spp. <bold>a–b</bold> <italic><tp:taxon-name><tp:taxon-name-part taxon-name-part-type="genus" reg="Cercyon">Cercyon</tp:taxon-name-part> <tp:taxon-name-part taxon-name-part-type="species" reg="praetextatus">praetextatus</tp:taxon-name-part></tp:taxon-name></italic> Say <bold>c–d</bold> <italic><tp:taxon-name><tp:taxon-name-part taxon-name-part-type="genus" reg="Cercyon">Cercyon</tp:taxon-name-part> <tp:taxon-name-part taxon-name-part-type="species" reg="nigriceps">nigriceps</tp:taxon-name-part></tp:taxon-name></italic> Marsham <bold>e–f</bold> <italic><tp:taxon-name><tp:taxon-name-part taxon-name-part-type="genus" reg="Cercyon">Cercyon</tp:taxon-name-part> <tp:taxon-name-part taxon-name-part-type="species" reg="quisquilius">quisquilius</tp:taxon-name-part></tp:taxon-name></italic> Linnaeus <bold>a, c, e</bold> mesoventral plate <bold>b, d, f</bold> metaventrite.</p></caption><graphic xmlns:xlink="http://www.w3.org/1999/xlink" xlink:href="zookeys-681-039-g013.jpg" position="float" orientation="portrait" xlink:type="simple" id="oo_141112.jpg"/></fig><fig id="F16" position="float" orientation="portrait"><label>Figure 16.</label><caption><p>
                  <italic><tp:taxon-name><tp:taxon-name-part taxon-name-part-type="genus" reg="Cercyon">Cercyon</tp:taxon-name-part></tp:taxon-name></italic> spp. distribution map. <bold>a</bold> <italic><tp:taxon-name><tp:taxon-name-part taxon-name-part-type="genus" reg="Cercyon">Cercyon</tp:taxon-name-part> <tp:taxon-name-part taxon-name-part-type="species" reg="spiniventris">spiniventris</tp:taxon-name-part></tp:taxon-name></italic> sp. n. (🔴) <italic><tp:taxon-name><tp:taxon-name-part taxon-name-part-type="genus" reg="Cercyon">Cercyon</tp:taxon-name-part> <tp:taxon-name-part taxon-name-part-type="species" reg="floridanus">floridanus</tp:taxon-name-part></tp:taxon-name></italic> Horn (🔵) <bold>b</bold> <italic><tp:taxon-name><tp:taxon-name-part taxon-name-part-type="genus" reg="Cercyon">Cercyon</tp:taxon-name-part> <tp:taxon-name-part taxon-name-part-type="species" reg="nigriceps">nigriceps</tp:taxon-name-part></tp:taxon-name></italic> Marsham (🔴) <bold>c</bold> <italic><tp:taxon-name><tp:taxon-name-part taxon-name-part-type="genus" reg="Cercyon">Cercyon</tp:taxon-name-part> <tp:taxon-name-part taxon-name-part-type="species" reg="praetextatus">praetextatus</tp:taxon-name-part></tp:taxon-name></italic> Say (🔴) <italic><tp:taxon-name><tp:taxon-name-part taxon-name-part-type="genus" reg="Cercyon">Cercyon</tp:taxon-name-part> <tp:taxon-name-part taxon-name-part-type="species" reg="insularis">insularis</tp:taxon-name-part></tp:taxon-name></italic> Chevrolat (🔴).</p></caption><graphic xmlns:xlink="http://www.w3.org/1999/xlink" xlink:href="zookeys-681-039-g016.jpg" position="float" orientation="portrait" xlink:type="simple" id="oo_141115.jpg"/></fig></tp:treatment-sec><ref-list><ref id="B17"><mixed-citation xmlns:xlink="http://www.w3.org/1999/xlink" xlink:type="simple">
          <person-group><name name-style="western"><surname>Hansen</surname><given-names>M</given-names></name></person-group> (<year>1999</year>) <source>World Catalogue of Insects 2: <tp:taxon-name><tp:taxon-name-part taxon-name-part-type="superfamily">Hydrophiloidea</tp:taxon-name-part></tp:taxon-name> (<tp:taxon-name><tp:taxon-name-part taxon-name-part-type="order">Coleoptera</tp:taxon-name-part></tp:taxon-name>).</source> <publisher-name>Apollo Books</publisher-name>, <publisher-loc>Stenstrup</publisher-loc>, <size units="page">416 pp</size>.</mixed-citation></ref><ref id="B14"><mixed-citation xmlns:xlink="http://www.w3.org/1999/xlink" xlink:type="simple">
          <person-group><name name-style="western"><surname>Fikáček</surname><given-names>M</given-names></name></person-group> (<year>2009</year>) <article-title>Occurrence of introduced species of the genus <italic><tp:taxon-name><tp:taxon-name-part taxon-name-part-type="genus">Cercyon</tp:taxon-name-part></tp:taxon-name></italic> (<tp:taxon-name><tp:taxon-name-part taxon-name-part-type="order">Coleoptera</tp:taxon-name-part></tp:taxon-name>: <tp:taxon-name><tp:taxon-name-part taxon-name-part-type="family">Hydrophilidae</tp:taxon-name-part></tp:taxon-name>) in the Neotropical Region</article-title> <source>Revista de la Sociedad Entomológica Argentina</source> <volume>68</volume>(<issue>3</issue>-<issue>4</issue>): <fpage>351</fpage>–<lpage>357</lpage>.</mixed-citation></ref><ref id="B40"><mixed-citation xmlns:xlink="http://www.w3.org/1999/xlink" xlink:type="simple">
          <person-group><name name-style="western"><surname>Smetana</surname><given-names>A</given-names></name></person-group> (<year>1978</year>) <article-title>Revision of the subfamily <tp:taxon-name><tp:taxon-name-part taxon-name-part-type="subfamily">Sphaeridiinae</tp:taxon-name-part></tp:taxon-name> of America north of Mexico (<tp:taxon-name><tp:taxon-name-part taxon-name-part-type="order">Coleoptera</tp:taxon-name-part></tp:taxon-name>: <tp:taxon-name><tp:taxon-name-part taxon-name-part-type="family">Hydrophilidae</tp:taxon-name-part></tp:taxon-name>).</article-title> <source>Memoirs of the Entomological Society of Canada</source> <volume>105</volume>: <fpage>1</fpage>–<lpage>292</lpage>. <ext-link xlink:type="simple" ext-link-type="doi" xlink:href="10.4039/entm110105fv">https://doi.org/10.4039/entm110105fv</ext-link></mixed-citation></ref><ref id="B15"><mixed-citation xmlns:xlink="http://www.w3.org/1999/xlink" xlink:type="simple">
          <person-group><name name-style="western"><surname>Gundlach</surname><given-names>J</given-names></name></person-group> (<year>1891</year>) <source>Constribucion a la entomología Cubana. Tomo III. A.</source> <publisher-name>Alvarez Comp.</publisher-name>, <publisher-loc>Habana</publisher-loc>, <size units="page">404 pp</size>.</mixed-citation></ref><ref id="B31"><mixed-citation xmlns:xlink="http://www.w3.org/1999/xlink" xlink:type="simple">
          <person-group><name name-style="western"><surname>de la Sagra</surname><given-names>R</given-names></name></person-group> (<year>1857</year>) <source>Historia física, política y natural de la isla de Cuba. Segunda parte. Historia Natural. Tomo VII. Crustaceos, aragnides é insectos.</source> <publisher-name>Arthus Bertrand</publisher-name>, <publisher-loc>Paris</publisher-loc>, <size units="page">371 pp</size>.</mixed-citation></ref><ref id="B24"><mixed-citation xmlns:xlink="http://www.w3.org/1999/xlink" xlink:type="simple">
          <person-group><name name-style="western"><surname>Leng</surname><given-names>CW</given-names></name><name name-style="western"><surname>Mutchler</surname><given-names>AJ</given-names></name></person-group> (<year>1917</year>) <article-title>Supplement to preliminary list of the <tp:taxon-name><tp:taxon-name-part taxon-name-part-type="order">Coleoptera</tp:taxon-name-part></tp:taxon-name> of the West Indies.</article-title> <source>Bulletin of the American Museum of Natural History</source> <volume>37</volume>: <fpage>191</fpage>–<lpage>220</lpage>.</mixed-citation></ref><ref id="B23"><mixed-citation xmlns:xlink="http://www.w3.org/1999/xlink" xlink:type="simple">
          <person-group><name name-style="western"><surname>Leng</surname><given-names>CW</given-names></name><name name-style="western"><surname>Mutchler</surname><given-names>AJ</given-names></name></person-group> (<year>1914</year>) <article-title>A preliminary list of the <tp:taxon-name><tp:taxon-name-part taxon-name-part-type="order">Coleoptera</tp:taxon-name-part></tp:taxon-name> of the West Indies as recorded to Jan. 1, 1914.</article-title> <source>Bulletin of the American Museum of Natural History</source> <volume>33</volume>(<issue>30</issue>): <fpage>391</fpage>–<lpage>493</lpage>.</mixed-citation></ref><ref id="B29"><mixed-citation xmlns:xlink="http://www.w3.org/1999/xlink" xlink:type="simple">
          <person-group><name name-style="western"><surname>Peck</surname><given-names>SB</given-names></name><name name-style="western"><surname>Thomas</surname><given-names>MC</given-names></name><name name-style="western"><surname>Turnbow</surname><given-names>RH</given-names></name></person-group> (<year>2014</year>) <article-title>The diversity and distributions of the beetles (<tp:taxon-name><tp:taxon-name-part taxon-name-part-type="class">Insecta</tp:taxon-name-part></tp:taxon-name>: <tp:taxon-name><tp:taxon-name-part taxon-name-part-type="order">Coleoptera</tp:taxon-name-part></tp:taxon-name>) of the Guadeloupe Archipelago (Grande-Terre, Basse-Terre, La Désirade, Marie-Galante, Les Saintes, and Petite-Terre), Lesser Antilles.</article-title> <source><tp:taxon-name><tp:taxon-name-part taxon-name-part-type="class">Insecta</tp:taxon-name-part></tp:taxon-name> Mundi</source> <volume>0352</volume>: <fpage>1</fpage>–<lpage>156</lpage>.</mixed-citation></ref><ref id="B11"><mixed-citation xmlns:xlink="http://www.w3.org/1999/xlink" xlink:type="simple">
          <person-group><name name-style="western"><surname>Deler-Hernández</surname><given-names>A</given-names></name><name name-style="western"><surname>Cala-Riquelme</surname><given-names>F</given-names></name><name name-style="western"><surname>Fikáček</surname><given-names>M</given-names></name></person-group> (<year>2014</year>) <article-title>A review of the genus <italic><tp:taxon-name><tp:taxon-name-part taxon-name-part-type="genus">Oosternum</tp:taxon-name-part></tp:taxon-name></italic> Sharp of the West Indies (<tp:taxon-name><tp:taxon-name-part taxon-name-part-type="order">Coleoptera</tp:taxon-name-part></tp:taxon-name>: <tp:taxon-name><tp:taxon-name-part taxon-name-part-type="family">Hydrophilidae</tp:taxon-name-part></tp:taxon-name>: <tp:taxon-name><tp:taxon-name-part taxon-name-part-type="subfamily">Sphaeridiinae</tp:taxon-name-part></tp:taxon-name>).</article-title> <source>Deutsche Entomologische Zeitschrift</source> <volume>61</volume>: <fpage>43</fpage>–<lpage>63</lpage>. <ext-link xlink:type="simple" ext-link-type="doi" xlink:href="10.3897/dez.61.7566">https://doi.org/10.3897/dez.61.7566</ext-link></mixed-citation></ref></ref-list></tp:taxon-treatment>
