# Supplementary material for: A review of the Cercyon Leach (Coleoptera, Hydrophilidae, Sphaeridiinae) of the Greater Antilles
Source: Zookeys. 2017 Jun 21;(681):39–93. doi: 10.3897/zookeys.681.12522 (PMC5523880; doi:10.3897/zookeys.681.12522)
Supplement: XML Treatment for Cercyon quisquilius [file zookeys.681.12522-treatment10.xml]

<!DOCTYPE tp:taxon-treatment
  PUBLIC "-//TaxonX//DTD Taxonomic Treatment Publishing DTD v0 20100105//EN" "tax-treatment-NSO.dtd">
<tp:taxon-treatment xmlns:tp="http://www.plazi.org/taxpub"><tp:treatment-meta><kwd-group><label>Taxon classification</label><kwd><named-content xmlns:xlink="http://www.w3.org/1999/xlink" content-type="kingdom">Animalia</named-content></kwd><kwd><named-content xmlns:xlink="http://www.w3.org/1999/xlink" content-type="order">Coleoptera</named-content></kwd><kwd><named-content xmlns:xlink="http://www.w3.org/1999/xlink" content-type="family">Hydrophilidae</named-content></kwd></kwd-group><mixed-citation publication-type="journal"><person-group><name><surname>Arriaga-Varela</surname><given-names>Emmanuel</given-names></name><name><surname>Seidel</surname><given-names>Matthias</given-names></name><name><surname>Deler-Hernández</surname><given-names>Albert</given-names></name><name><surname>Viktor Senderov</surname><given-names/></name><name><surname>Fikáček</surname><given-names>Martin</given-names></name></person-group><article-title>A review of the <italic><tp:taxon-name><tp:taxon-name-part taxon-name-part-type="genus" reg="Cercyon">Cercyon</tp:taxon-name-part></tp:taxon-name></italic> Leach (<tp:taxon-name><tp:taxon-name-part taxon-name-part-type="order">Coleoptera</tp:taxon-name-part></tp:taxon-name>, <tp:taxon-name><tp:taxon-name-part taxon-name-part-type="family">Hydrophilidae</tp:taxon-name-part></tp:taxon-name>, <tp:taxon-name><tp:taxon-name-part taxon-name-part-type="subfamily">Sphaeridiinae</tp:taxon-name-part></tp:taxon-name>) of the Greater Antilles</article-title><source>Zookeys</source><day>21</day><month>6</month><year>2017</year><volume>2017</volume><issue>681</issue><fpage>39</fpage><lpage>93</lpage><pub-id pub-id-type="doi">10.3897/zookeys.681.12522</pub-id></mixed-citation></tp:treatment-meta><tp:nomenclature><tp:taxon-name>
            <tp:taxon-name-part taxon-name-part-type="genus" reg="Cercyon">Cercyon</tp:taxon-name-part>
            <tp:taxon-name-part taxon-name-part-type="species" reg="quisquilius">quisquilius</tp:taxon-name-part>
          </tp:taxon-name><tp:taxon-authority>(Linnaeus, 1761)</tp:taxon-authority><xref ref-type="fig" rid="F3">Figures 3g–i</xref><xref ref-type="fig" rid="F6">, 6l–n</xref><xref ref-type="fig" rid="F13">, 13e–f</xref><xref ref-type="fig" rid="F15">, 15c</xref><tp:nomenclature-citation-list><tp:nomenclature-citation><tp:taxon-name>
                <tp:taxon-name-part taxon-name-part-type="genus" reg="Scarabaeus">Scarabaeus</tp:taxon-name-part> <tp:taxon-name-part taxon-name-part-type="species" reg="quisquilius">quisquilius</tp:taxon-name-part></tp:taxon-name><comment>Linnaeus, 1761: 138.</comment></tp:nomenclature-citation><tp:nomenclature-citation><tp:taxon-name>
                <tp:taxon-name-part taxon-name-part-type="genus" reg="Cercyon">Cercyon</tp:taxon-name-part> <tp:taxon-name-part taxon-name-part-type="species" reg="quisquilium">quisquilium</tp:taxon-name-part></tp:taxon-name><comment>Stephens (1829: 153). For complete synonymy see <xref ref-type="bibr" rid="B40">Smetana (1978)</xref> and <xref ref-type="bibr" rid="B17">Hansen (1999)</xref>.</comment></tp:nomenclature-citation></tp:nomenclature-citation-list></tp:nomenclature><tp:treatment-sec sec-type="Figures in Flickr" id="SECID0E43BI"><title>Figures in Flickr.</title><p>
            <ext-link xmlns:xlink="http://www.w3.org/1999/xlink" xlink:type="simple" ext-link-type="uri" xlink:href="http://www.flickr.com/photos/142655814@N07/albums/72157671688128241">www.flickr.com/photos/142655814@N07/albums/72157671688128241</ext-link>
          </p></tp:treatment-sec><tp:treatment-sec sec-type="type locality" id="SECID0EI4BI"><title>Type locality.</title><p>“Suecia” [= Sweden, without specified locality].</p></tp:treatment-sec><tp:treatment-sec sec-type="material" id="SECID0EN4BI"><title>Specimens examined.</title><p>
            <bold>CUBA: Holguín</bold>: Mayarí Municipality, Feltón, Vuelta Larga, permanent lagoon, 23.iii.2013, leg. A. Deler-Hernández (2 spec.: <named-content xmlns:xlink="http://www.w3.org/1999/xlink" content-type="dwc:institutional_code" xlink:type="simple">NMPC</named-content>) [DNA extraction: MF1599].</p></tp:treatment-sec><tp:treatment-sec sec-type="Published records" id="SECID0E14BI"><title>Published records.</title><p>
            <bold>JAMAICA</bold>: without precise locality (<xref ref-type="bibr" rid="B24">Leng and Mutchler 1917</xref>).</p></tp:treatment-sec><tp:treatment-sec sec-type="diagnosis" id="SECID0EG5BI"><title>Diagnosis.</title><p>Body size 2.4–3.2 mm; dorsal surface of head completely black; pronotum (Figs <xref ref-type="fig" rid="F3">3g, i</xref>) black with vaguely defined yellowish to brownish lateral margins, broader in anterolateral corners; scutellar shield black; elytra yellow to brownish-yellow; mesoventral plate (Fig. <xref ref-type="fig" rid="F13">13e</xref>) narrow, ca. 6.3× as long as wide; metaventrite (Fig. <xref ref-type="fig" rid="F13">13f</xref>) without femoral lines, with raised pentagonal area very wide, 0.6× as long as wide in widest part; first abdominal ventrite without spiniform process in both sexes; apex of fifth abdominal ventrite without triangularly bulged projection; aedeagus with parameres ca. 0.75× as long as phallobase, narrowing towards slightly lobate apex; median lobe fusiform, without spines.</p><p>
            <italic><tp:taxon-name><tp:taxon-name-part taxon-name-part-type="genus" reg="Cercyon">Cercyon</tp:taxon-name-part> <tp:taxon-name-part taxon-name-part-type="species" reg="quisquilius">quisquilius</tp:taxon-name-part></tp:taxon-name></italic> was assigned to <italic><tp:taxon-name><tp:taxon-name-part taxon-name-part-type="genus" reg="Cercyon">C.</tp:taxon-name-part> <tp:taxon-name-part taxon-name-part-type="species" reg="unipunctatus">unipunctatus</tp:taxon-name-part></tp:taxon-name></italic> group according to <xref ref-type="bibr" rid="B40">Smetana (1978)</xref>. This species can be only confused with <italic><tp:taxon-name><tp:taxon-name-part taxon-name-part-type="genus" reg="Cercyon">C.</tp:taxon-name-part> <tp:taxon-name-part taxon-name-part-type="species" reg="nigriceps">nigriceps</tp:taxon-name-part></tp:taxon-name></italic> in Greater Antilles. It may be distingushed from it by the coloration of the pronotum (blackish with diffuse yellowish areas on lateral margins in <italic><tp:taxon-name><tp:taxon-name-part taxon-name-part-type="genus" reg="Cercyon">C.</tp:taxon-name-part> <tp:taxon-name-part taxon-name-part-type="species" reg="quisquilius">quisquilius</tp:taxon-name-part></tp:taxon-name></italic>, almost homogeneously piceous to reddish brown and similar to elytral coloration in <italic><tp:taxon-name><tp:taxon-name-part taxon-name-part-type="genus" reg="Cercyon">C.</tp:taxon-name-part> <tp:taxon-name-part taxon-name-part-type="species" reg="nigriceps">nigriceps</tp:taxon-name-part></tp:taxon-name></italic>), larger body size (2.4–3.2 mm in <italic><tp:taxon-name><tp:taxon-name-part taxon-name-part-type="genus" reg="Cercyon">C.</tp:taxon-name-part> <tp:taxon-name-part taxon-name-part-type="species" reg="quisquilius">quisquilius</tp:taxon-name-part></tp:taxon-name></italic>, 1.0–2.1 mm in <italic><tp:taxon-name><tp:taxon-name-part taxon-name-part-type="genus" reg="Cercyon">C.</tp:taxon-name-part> <tp:taxon-name-part taxon-name-part-type="species" reg="nigriceps">nigriceps</tp:taxon-name-part></tp:taxon-name></italic>), and by metaventrite without femoral lines and with wide raised median part (with femoral lines and narrower median part in <italic><tp:taxon-name><tp:taxon-name-part taxon-name-part-type="genus" reg="Cercyon">C.</tp:taxon-name-part> <tp:taxon-name-part taxon-name-part-type="species" reg="nigriceps">nigriceps</tp:taxon-name-part></tp:taxon-name></italic>).</p></tp:treatment-sec><tp:treatment-sec sec-type="distribution" id="SECID0EWBCI"><title>Distribution.</title><p>
            <italic><tp:taxon-name><tp:taxon-name-part taxon-name-part-type="genus" reg="Cercyon">Cercyon</tp:taxon-name-part> <tp:taxon-name-part taxon-name-part-type="species" reg="quisquilius">quisquilius</tp:taxon-name-part></tp:taxon-name></italic> is a species native to the Palearctic Region, but currently introduced to the Nearctic, Neotropical and Australian Regions (<xref ref-type="bibr" rid="B40">Smetana 1978</xref>; <xref ref-type="bibr" rid="B17">Hansen 1999</xref>; <xref ref-type="bibr" rid="B14">Fikáček 2009</xref>). We are providing the first precise records of this species from the Caribbean based of specimens from Cuba (Holguín province) (Fig. <xref ref-type="fig" rid="F15">15c</xref>).</p></tp:treatment-sec><tp:treatment-sec><!--Section generated to contain objects referenced in tp:taxon-treatment.--><fig id="F3" position="float" orientation="portrait"><label>Figure 3.</label><caption><p>
                <italic><tp:taxon-name><tp:taxon-name-part taxon-name-part-type="genus" reg="Cercyon">Cercyon</tp:taxon-name-part></tp:taxon-name></italic> spp. <bold>a–c</bold> <italic><tp:taxon-name><tp:taxon-name-part taxon-name-part-type="genus" reg="Cercyon">Cercyon</tp:taxon-name-part> <tp:taxon-name-part taxon-name-part-type="species" reg="spiniventris">spiniventris</tp:taxon-name-part></tp:taxon-name></italic> sp. n. <bold>d–f</bold> <italic><tp:taxon-name><tp:taxon-name-part taxon-name-part-type="genus" reg="Cercyon">Cercyon</tp:taxon-name-part> <tp:taxon-name-part taxon-name-part-type="species" reg="nigriceps">nigriceps</tp:taxon-name-part></tp:taxon-name></italic> Marsham <bold>g–i</bold> <italic><tp:taxon-name><tp:taxon-name-part taxon-name-part-type="genus" reg="Cercyon">Cercyon</tp:taxon-name-part> <tp:taxon-name-part taxon-name-part-type="species" reg="quisquilius">quisquilius</tp:taxon-name-part></tp:taxon-name></italic> Linnaeus <bold>a, d, g</bold> dorsal habitus <bold>b, e, h</bold> ventral habitus <bold>c, f, i</bold> lateral habitus.</p></caption><graphic xmlns:xlink="http://www.w3.org/1999/xlink" xlink:href="zookeys-681-039-g003.jpg" position="float" orientation="portrait" xlink:type="simple" id="oo_141102.jpg"/></fig><fig id="F6" position="float" orientation="portrait"><label>Figure 6.</label><caption><p>
                <italic><tp:taxon-name><tp:taxon-name-part taxon-name-part-type="genus" reg="Cercyon">Cercyon</tp:taxon-name-part></tp:taxon-name></italic> spp. n. genitalia <bold>a–d</bold> <italic><tp:taxon-name><tp:taxon-name-part taxon-name-part-type="genus" reg="Cercyon">Cercyon</tp:taxon-name-part> <tp:taxon-name-part taxon-name-part-type="species" reg="praetextatus">praetextatus</tp:taxon-name-part></tp:taxon-name></italic> Say <bold>e–h</bold> <italic><tp:taxon-name><tp:taxon-name-part taxon-name-part-type="genus" reg="Cercyon">Cercyon</tp:taxon-name-part> <tp:taxon-name-part taxon-name-part-type="species" reg="spiniventris">spiniventris</tp:taxon-name-part></tp:taxon-name></italic> sp. n. <bold>i–k</bold> <italic><tp:taxon-name><tp:taxon-name-part taxon-name-part-type="genus" reg="Cercyon">Cercyon</tp:taxon-name-part> <tp:taxon-name-part taxon-name-part-type="species" reg="nigriceps">nigriceps</tp:taxon-name-part></tp:taxon-name></italic> Marsham <bold>l–n</bold> <italic><tp:taxon-name><tp:taxon-name-part taxon-name-part-type="genus" reg="Cercyon">Cercyon</tp:taxon-name-part> <tp:taxon-name-part taxon-name-part-type="species" reg="quisquilius">quisquilius</tp:taxon-name-part></tp:taxon-name></italic> Linnaeus <bold>a, e, i, l</bold> tegmen of aedeagus <bold>b, f, j, m</bold> median lobe of aedeagus <bold>c, g</bold> 9th sternite.</p></caption><graphic xmlns:xlink="http://www.w3.org/1999/xlink" xlink:href="zookeys-681-039-g006.jpg" position="float" orientation="portrait" xlink:type="simple" id="oo_141105.jpg"/></fig><fig id="F13" position="float" orientation="portrait"><label>Figure 13.</label><caption><p>
                <italic><tp:taxon-name><tp:taxon-name-part taxon-name-part-type="genus" reg="Cercyon">Cercyon</tp:taxon-name-part></tp:taxon-name></italic> spp. <bold>a–b</bold> <italic><tp:taxon-name><tp:taxon-name-part taxon-name-part-type="genus" reg="Cercyon">Cercyon</tp:taxon-name-part> <tp:taxon-name-part taxon-name-part-type="species" reg="praetextatus">praetextatus</tp:taxon-name-part></tp:taxon-name></italic> Say <bold>c–d</bold> <italic><tp:taxon-name><tp:taxon-name-part taxon-name-part-type="genus" reg="Cercyon">Cercyon</tp:taxon-name-part> <tp:taxon-name-part taxon-name-part-type="species" reg="nigriceps">nigriceps</tp:taxon-name-part></tp:taxon-name></italic> Marsham <bold>e–f</bold> <italic><tp:taxon-name><tp:taxon-name-part taxon-name-part-type="genus" reg="Cercyon">Cercyon</tp:taxon-name-part> <tp:taxon-name-part taxon-name-part-type="species" reg="quisquilius">quisquilius</tp:taxon-name-part></tp:taxon-name></italic> Linnaeus <bold>a, c, e</bold> mesoventral plate <bold>b, d, f</bold> metaventrite.</p></caption><graphic xmlns:xlink="http://www.w3.org/1999/xlink" xlink:href="zookeys-681-039-g013.jpg" position="float" orientation="portrait" xlink:type="simple" id="oo_141112.jpg"/></fig><fig id="F15" position="float" orientation="portrait"><label>Figure 15.</label><caption><p>
                  <italic><tp:taxon-name><tp:taxon-name-part taxon-name-part-type="genus" reg="Cercyon">Cercyon</tp:taxon-name-part></tp:taxon-name></italic> spp. distribution maps. <bold>a</bold> <italic><tp:taxon-name><tp:taxon-name-part taxon-name-part-type="genus" reg="Cercyon">Cercyon</tp:taxon-name-part> <tp:taxon-name-part taxon-name-part-type="species" reg="armatipenis">armatipenis</tp:taxon-name-part></tp:taxon-name></italic> sp. n. (🔴) <italic><tp:taxon-name><tp:taxon-name-part taxon-name-part-type="genus" reg="Cercyon">Cercyon</tp:taxon-name-part> <tp:taxon-name-part taxon-name-part-type="species" reg="gimmeli">gimmeli</tp:taxon-name-part></tp:taxon-name></italic> sp. n. (🔵) <bold>b</bold> <italic><tp:taxon-name><tp:taxon-name-part taxon-name-part-type="genus" reg="Cercyon">Cercyon</tp:taxon-name-part> <tp:taxon-name-part taxon-name-part-type="species" reg="sklodowskae">sklodowskae</tp:taxon-name-part></tp:taxon-name></italic> sp. n. (🔴) <italic><tp:taxon-name><tp:taxon-name-part taxon-name-part-type="genus" reg="Cercyon">Cercyon</tp:taxon-name-part> <tp:taxon-name-part taxon-name-part-type="species" reg="taino">taino</tp:taxon-name-part></tp:taxon-name></italic> sp. n. (🔵) <bold>c</bold> <italic><tp:taxon-name><tp:taxon-name-part taxon-name-part-type="genus" reg="Cercyon">Cercyon</tp:taxon-name-part> <tp:taxon-name-part taxon-name-part-type="species" reg="praetextatus">praetextatus</tp:taxon-name-part></tp:taxon-name></italic> Say (🔴) <italic><tp:taxon-name><tp:taxon-name-part taxon-name-part-type="genus" reg="Cercyon">Cercyon</tp:taxon-name-part> <tp:taxon-name-part taxon-name-part-type="species" reg="quisquilius">quisquilius</tp:taxon-name-part></tp:taxon-name></italic> Linnaeus (🔵).</p></caption><graphic xmlns:xlink="http://www.w3.org/1999/xlink" xlink:href="zookeys-681-039-g015.jpg" position="float" orientation="portrait" xlink:type="simple" id="oo_141114.jpg"/></fig></tp:treatment-sec><ref-list><ref id="B40"><mixed-citation xmlns:xlink="http://www.w3.org/1999/xlink" xlink:type="simple">
          <person-group><name name-style="western"><surname>Smetana</surname><given-names>A</given-names></name></person-group> (<year>1978</year>) <article-title>Revision of the subfamily <tp:taxon-name><tp:taxon-name-part taxon-name-part-type="subfamily">Sphaeridiinae</tp:taxon-name-part></tp:taxon-name> of America north of Mexico (<tp:taxon-name><tp:taxon-name-part taxon-name-part-type="order">Coleoptera</tp:taxon-name-part></tp:taxon-name>: <tp:taxon-name><tp:taxon-name-part taxon-name-part-type="family">Hydrophilidae</tp:taxon-name-part></tp:taxon-name>).</article-title> <source>Memoirs of the Entomological Society of Canada</source> <volume>105</volume>: <fpage>1</fpage>–<lpage>292</lpage>. <ext-link xlink:type="simple" ext-link-type="doi" xlink:href="10.4039/entm110105fv">https://doi.org/10.4039/entm110105fv</ext-link></mixed-citation></ref><ref id="B17"><mixed-citation xmlns:xlink="http://www.w3.org/1999/xlink" xlink:type="simple">
          <person-group><name name-style="western"><surname>Hansen</surname><given-names>M</given-names></name></person-group> (<year>1999</year>) <source>World Catalogue of Insects 2: <tp:taxon-name><tp:taxon-name-part taxon-name-part-type="superfamily">Hydrophiloidea</tp:taxon-name-part></tp:taxon-name> (<tp:taxon-name><tp:taxon-name-part taxon-name-part-type="order">Coleoptera</tp:taxon-name-part></tp:taxon-name>).</source> <publisher-name>Apollo Books</publisher-name>, <publisher-loc>Stenstrup</publisher-loc>, <size units="page">416 pp</size>.</mixed-citation></ref><ref id="B24"><mixed-citation xmlns:xlink="http://www.w3.org/1999/xlink" xlink:type="simple">
          <person-group><name name-style="western"><surname>Leng</surname><given-names>CW</given-names></name><name name-style="western"><surname>Mutchler</surname><given-names>AJ</given-names></name></person-group> (<year>1917</year>) <article-title>Supplement to preliminary list of the <tp:taxon-name><tp:taxon-name-part taxon-name-part-type="order">Coleoptera</tp:taxon-name-part></tp:taxon-name> of the West Indies.</article-title> <source>Bulletin of the American Museum of Natural History</source> <volume>37</volume>: <fpage>191</fpage>–<lpage>220</lpage>.</mixed-citation></ref><ref id="B14"><mixed-citation xmlns:xlink="http://www.w3.org/1999/xlink" xlink:type="simple">
          <person-group><name name-style="western"><surname>Fikáček</surname><given-names>M</given-names></name></person-group> (<year>2009</year>) <article-title>Occurrence of introduced species of the genus <italic><tp:taxon-name><tp:taxon-name-part taxon-name-part-type="genus">Cercyon</tp:taxon-name-part></tp:taxon-name></italic> (<tp:taxon-name><tp:taxon-name-part taxon-name-part-type="order">Coleoptera</tp:taxon-name-part></tp:taxon-name>: <tp:taxon-name><tp:taxon-name-part taxon-name-part-type="family">Hydrophilidae</tp:taxon-name-part></tp:taxon-name>) in the Neotropical Region</article-title> <source>Revista de la Sociedad Entomológica Argentina</source> <volume>68</volume>(<issue>3</issue>-<issue>4</issue>): <fpage>351</fpage>–<lpage>357</lpage>.</mixed-citation></ref></ref-list></tp:taxon-treatment>
