# Supplementary material for: A review of the Cercyon Leach (Coleoptera, Hydrophilidae, Sphaeridiinae) of the Greater Antilles
Source: Zookeys. 2017 Jun 21;(681):39–93. doi: 10.3897/zookeys.681.12522 (PMC5523880; doi:10.3897/zookeys.681.12522)
Supplement: XML Treatment for Cercyon insularis [file zookeys.681.12522-treatment11.xml]

<!DOCTYPE tp:taxon-treatment
  PUBLIC "-//TaxonX//DTD Taxonomic Treatment Publishing DTD v0 20100105//EN" "tax-treatment-NSO.dtd">
<tp:taxon-treatment xmlns:tp="http://www.plazi.org/taxpub"><tp:treatment-meta><kwd-group><label>Taxon classification</label><kwd><named-content xmlns:xlink="http://www.w3.org/1999/xlink" content-type="kingdom">Animalia</named-content></kwd><kwd><named-content xmlns:xlink="http://www.w3.org/1999/xlink" content-type="order">Coleoptera</named-content></kwd><kwd><named-content xmlns:xlink="http://www.w3.org/1999/xlink" content-type="family">Hydrophilidae</named-content></kwd></kwd-group><mixed-citation publication-type="journal"><person-group><name><surname>Arriaga-Varela</surname><given-names>Emmanuel</given-names></name><name><surname>Seidel</surname><given-names>Matthias</given-names></name><name><surname>Deler-Hernández</surname><given-names>Albert</given-names></name><name><surname>Viktor Senderov</surname><given-names/></name><name><surname>Fikáček</surname><given-names>Martin</given-names></name></person-group><article-title>A review of the <italic><tp:taxon-name><tp:taxon-name-part taxon-name-part-type="genus" reg="Cercyon">Cercyon</tp:taxon-name-part></tp:taxon-name></italic> Leach (<tp:taxon-name><tp:taxon-name-part taxon-name-part-type="order">Coleoptera</tp:taxon-name-part></tp:taxon-name>, <tp:taxon-name><tp:taxon-name-part taxon-name-part-type="family">Hydrophilidae</tp:taxon-name-part></tp:taxon-name>, <tp:taxon-name><tp:taxon-name-part taxon-name-part-type="subfamily">Sphaeridiinae</tp:taxon-name-part></tp:taxon-name>) of the Greater Antilles</article-title><source>Zookeys</source><day>21</day><month>6</month><year>2017</year><volume>2017</volume><issue>681</issue><fpage>39</fpage><lpage>93</lpage><pub-id pub-id-type="doi">10.3897/zookeys.681.12522</pub-id></mixed-citation></tp:treatment-meta><tp:nomenclature><tp:taxon-name>
            <tp:taxon-name-part taxon-name-part-type="genus" reg="Cercyon">Cercyon</tp:taxon-name-part>
            <tp:taxon-name-part taxon-name-part-type="species" reg="insularis">insularis</tp:taxon-name-part>
          </tp:taxon-name><tp:taxon-authority>Chevrolat, 1863</tp:taxon-authority><xref ref-type="fig" rid="F4">Figures 4a–i</xref><xref ref-type="fig" rid="F12">, 12 a–i</xref><xref ref-type="fig" rid="F16">, 16c</xref><tp:nomenclature-citation-list><tp:nomenclature-citation><tp:taxon-name>
                <tp:taxon-name-part taxon-name-part-type="genus" reg="Cercyon">Cercyon</tp:taxon-name-part> <tp:taxon-name-part taxon-name-part-type="species" reg="insulare">insulare</tp:taxon-name-part></tp:taxon-name><comment>Chevrolat, 1863: 208.</comment></tp:nomenclature-citation><tp:nomenclature-citation><tp:taxon-name>
                <tp:taxon-name-part taxon-name-part-type="genus" reg="Cercyon">Cercyon</tp:taxon-name-part> <tp:taxon-name-part taxon-name-part-type="species" reg="insulare">insulare</tp:taxon-name-part></tp:taxon-name><comment><xref ref-type="bibr" rid="B15">Gundlach (1891</xref>: 50, redescription).</comment></tp:nomenclature-citation></tp:nomenclature-citation-list></tp:nomenclature><tp:treatment-sec sec-type="DNA barcodes" id="SECID0EFFCI"><title>DNA barcodes.</title><p>GANTC001-16, GANTC011-17, GANTC012-17</p></tp:treatment-sec><tp:treatment-sec sec-type="BIN ID" id="SECID0EKFCI"><title>BIN ID.</title><p>
            <abbrev xmlns:xlink="http://www.w3.org/1999/xlink" content-type="institution" xlink:title="Barcode of Life Data Systems" id="ABBRID0EQFCI" xlink:type="simple">BOLD</abbrev>:ADC9388.</p></tp:treatment-sec><tp:treatment-sec sec-type="Figures in Flickr" id="SECID0EVFCI"><title>Figures in Flickr.</title><p>
            <ext-link xmlns:xlink="http://www.w3.org/1999/xlink" xlink:type="simple" ext-link-type="uri" xlink:href="http://www.flickr.com/photos/142655814@N07/albums/72157669492393134">www.flickr.com/photos/142655814@N07/albums/72157669492393134</ext-link>
          </p></tp:treatment-sec><tp:treatment-sec sec-type="type locality" id="SECID0EAGCI"><title>Type locality.</title><p>Cuba: Havana.</p></tp:treatment-sec><tp:treatment-sec sec-type="type material" id="SECID0EFGCI"><title>Type material.</title><p>
            <bold>Holotype</bold> (unsexed specimen): “Havana, D. Poey // <tp:taxon-name><tp:taxon-name-part taxon-name-part-type="genus" reg="Cercyon">Cercyon</tp:taxon-name-part> <tp:taxon-name-part taxon-name-part-type="species" reg="insulare">insulare</tp:taxon-name-part></tp:taxon-name>, Chev Cuba, [illegible] // TYPE [red label]” (<named-content xmlns:xlink="http://www.w3.org/1999/xlink" content-type="dwc:institutional_code" xlink:type="simple">MNHN</named-content>).</p><fig id="F4" position="float" orientation="portrait"><label>Figure 4.</label><caption><p>
                <italic><tp:taxon-name><tp:taxon-name-part taxon-name-part-type="genus" reg="Cercyon">Cercyon</tp:taxon-name-part> <tp:taxon-name-part taxon-name-part-type="species" reg="insularis">insularis</tp:taxon-name-part></tp:taxon-name></italic> Chevrolat and <italic><tp:taxon-name><tp:taxon-name-part taxon-name-part-type="genus" reg="Cercyon">C.</tp:taxon-name-part> <tp:taxon-name-part taxon-name-part-type="species" reg="variegatus">variegatus</tp:taxon-name-part></tp:taxon-name></italic> Sharp. <bold>a–i</bold> <italic><tp:taxon-name><tp:taxon-name-part taxon-name-part-type="genus" reg="Cercyon">C.</tp:taxon-name-part> <tp:taxon-name-part taxon-name-part-type="species" reg="insularis">insularis</tp:taxon-name-part></tp:taxon-name></italic>: <bold>a–c</bold> dorsal, ventral and lateral habitus of the non-type specimen from Cuba <bold>d</bold> habitus of the holotype <bold>e</bold> labels of the holotype <bold>f–i</bold> male genitalia of non-type specimen from Dominican Republic. <bold>j–o</bold> lectotype of <italic><tp:taxon-name><tp:taxon-name-part taxon-name-part-type="genus" reg="Cercyon">C.</tp:taxon-name-part> <tp:taxon-name-part taxon-name-part-type="species" reg="variegatus">variegatus</tp:taxon-name-part></tp:taxon-name></italic>: <bold>j</bold> dorsal habitus <bold>k</bold> labels <bold>l–o</bold> male genitalia. Genital parts illustrated: <bold>f, l</bold> tegmen of aedeagus <bold>g, m</bold> median lobe of aedeagus <bold>h, n</bold> detail of apex of median lobe; <bold>i, o</bold> 9th sternite.</p></caption><graphic xmlns:xlink="http://www.w3.org/1999/xlink" xlink:href="zookeys-681-039-g004.jpg" position="float" orientation="portrait" xlink:type="simple" id="oo_141103.jpg"/></fig><fig id="F5" position="float" orientation="portrait"><label>Figure 5.</label><caption><p>
                <italic><tp:taxon-name><tp:taxon-name-part taxon-name-part-type="genus" reg="Cercyon">Cercyon</tp:taxon-name-part></tp:taxon-name></italic> spp. n. genitalia <bold>a–d</bold> <italic><tp:taxon-name><tp:taxon-name-part taxon-name-part-type="genus" reg="Cercyon">Cercyon</tp:taxon-name-part> <tp:taxon-name-part taxon-name-part-type="species" reg="gimmeli">gimmeli</tp:taxon-name-part></tp:taxon-name></italic> sp. n. <bold>e–h</bold> <italic><tp:taxon-name><tp:taxon-name-part taxon-name-part-type="genus" reg="Cercyon">Cercyon</tp:taxon-name-part> <tp:taxon-name-part taxon-name-part-type="species" reg="taino">taino</tp:taxon-name-part></tp:taxon-name></italic> sp. n. <bold>i–l</bold> <italic><tp:taxon-name><tp:taxon-name-part taxon-name-part-type="genus" reg="Cercyon">Cercyon</tp:taxon-name-part> <tp:taxon-name-part taxon-name-part-type="species" reg="armatipenis">armatipenis</tp:taxon-name-part></tp:taxon-name></italic> sp. n. <bold>m–p</bold> <italic><tp:taxon-name><tp:taxon-name-part taxon-name-part-type="genus" reg="Cercyon">Cercyon</tp:taxon-name-part> <tp:taxon-name-part taxon-name-part-type="species" reg="sklodowskae">sklodowskae</tp:taxon-name-part></tp:taxon-name></italic> sp. n. <bold>a, e, i, m</bold> tegmen of aedeagus <bold>b, f, j, n</bold> median lobe of aedeagus <bold>c, g, k, o</bold> 9th sternite.</p></caption><graphic xmlns:xlink="http://www.w3.org/1999/xlink" xlink:href="zookeys-681-039-g005.jpg" position="float" orientation="portrait" xlink:type="simple" id="oo_141104.jpg"/></fig><fig id="F6" position="float" orientation="portrait"><label>Figure 6.</label><caption><p>
                <italic><tp:taxon-name><tp:taxon-name-part taxon-name-part-type="genus" reg="Cercyon">Cercyon</tp:taxon-name-part></tp:taxon-name></italic> spp. n. genitalia <bold>a–d</bold> <italic><tp:taxon-name><tp:taxon-name-part taxon-name-part-type="genus" reg="Cercyon">Cercyon</tp:taxon-name-part> <tp:taxon-name-part taxon-name-part-type="species" reg="praetextatus">praetextatus</tp:taxon-name-part></tp:taxon-name></italic> Say <bold>e–h</bold> <italic><tp:taxon-name><tp:taxon-name-part taxon-name-part-type="genus" reg="Cercyon">Cercyon</tp:taxon-name-part> <tp:taxon-name-part taxon-name-part-type="species" reg="spiniventris">spiniventris</tp:taxon-name-part></tp:taxon-name></italic> sp. n. <bold>i–k</bold> <italic><tp:taxon-name><tp:taxon-name-part taxon-name-part-type="genus" reg="Cercyon">Cercyon</tp:taxon-name-part> <tp:taxon-name-part taxon-name-part-type="species" reg="nigriceps">nigriceps</tp:taxon-name-part></tp:taxon-name></italic> Marsham <bold>l–n</bold> <italic><tp:taxon-name><tp:taxon-name-part taxon-name-part-type="genus" reg="Cercyon">Cercyon</tp:taxon-name-part> <tp:taxon-name-part taxon-name-part-type="species" reg="quisquilius">quisquilius</tp:taxon-name-part></tp:taxon-name></italic> Linnaeus <bold>a, e, i, l</bold> tegmen of aedeagus <bold>b, f, j, m</bold> median lobe of aedeagus <bold>c, g</bold> 9th sternite.</p></caption><graphic xmlns:xlink="http://www.w3.org/1999/xlink" xlink:href="zookeys-681-039-g006.jpg" position="float" orientation="portrait" xlink:type="simple" id="oo_141105.jpg"/></fig><fig id="F7" position="float" orientation="portrait"><label>Figure 7.</label><caption><p>
                <italic><tp:taxon-name><tp:taxon-name-part taxon-name-part-type="genus" reg="Cercyon">Cercyon</tp:taxon-name-part> <tp:taxon-name-part taxon-name-part-type="species" reg="floridanus">floridanus</tp:taxon-name-part></tp:taxon-name></italic> Horn <bold>a</bold> tegmen of aedeagus <bold>b</bold> median lobe of aedeagus <bold>c</bold> 9th sternite <bold>d</bold> ventral view of pterothorax.</p></caption><graphic xmlns:xlink="http://www.w3.org/1999/xlink" xlink:href="zookeys-681-039-g007.jpg" position="float" orientation="portrait" xlink:type="simple" id="oo_141106.jpg"/></fig></tp:treatment-sec><tp:treatment-sec sec-type="material" id="SECID0ELPCI"><title>Additional material examined.</title><p>
            <bold>CUBA: Camagüey</bold>: Sierra de Cubitas municipality, Limones-Tuabaquey, <named-content xmlns:xlink="http://www.w3.org/1999/xlink" content-type="dwc:verbatimCoordinates" xlink:type="simple"><named-content content-type="geo-json" specific-use="{&#34;type&#34;:&#34;Point&#34;,&#34;coordinates&#34;:[-77.788228,21.597806]}" id="NCID0EWPCI" xlink:type="simple">21°35'52.10"N, 77°47'17.62"W</named-content></named-content>, 16.v.2013, leg. R. Anderson (1 spec.: <named-content xmlns:xlink="http://www.w3.org/1999/xlink" content-type="dwc:institutional_code" xlink:type="simple">NMPC</named-content>). <bold>Guantánamo</bold>: El Yunque, 3.2 km SW of campismo popular, at right tributary of Duabe river, secondary evergreen forest, cow excrement, <named-content xmlns:xlink="http://www.w3.org/1999/xlink" content-type="dwc:verbatimCoordinates" xlink:type="simple"><named-content content-type="geo-json" specific-use="{&#34;type&#34;:&#34;Point&#34;,&#34;coordinates&#34;:[-74.566667,20.316667]}" id="NCID0EFQCI" xlink:type="simple">20°19'N, 74°34'W</named-content></named-content>, 150 m a.s.l., 13.vi.2012, leg. Deler-Hernández &amp; Fikáček (MF09) (7 spec.: <named-content xmlns:xlink="http://www.w3.org/1999/xlink" content-type="dwc:institutional_code" xlink:type="simple">NMPC</named-content>); El Yunque, ca. 1.4 km W of campismo popular, cocoa plantations shaded by palms, cow excrement, <named-content xmlns:xlink="http://www.w3.org/1999/xlink" content-type="dwc:verbatimCoordinates" xlink:type="simple"><named-content content-type="geo-json" specific-use="{&#34;type&#34;:&#34;Point&#34;,&#34;coordinates&#34;:[-74.561667,20.336667]}" id="NCID0ESQCI" xlink:type="simple">20°20.2'N, 74°33.7'W</named-content></named-content>, 60-150 m a.s.l., 11.vi.2012, Deler-Hernández &amp; Fikáček (MF03) (16 spec.: <named-content xmlns:xlink="http://www.w3.org/1999/xlink" content-type="dwc:institutional_code" xlink:type="simple">NMPC</named-content>). <bold>Santiago de Cuba</bold>: El Vivero, 1.6 km E of Dos Caminos, cow excrements on pasture, <named-content xmlns:xlink="http://www.w3.org/1999/xlink" content-type="dwc:verbatimCoordinates" xlink:type="simple"><named-content content-type="geo-json" specific-use="{&#34;type&#34;:&#34;Point&#34;,&#34;coordinates&#34;:[-75.773333,20.180000]}" id="NCID0EBRCI" xlink:type="simple">20°10.8'N, 75°46.4'W</named-content></named-content>, 150 m, 20-21.vi.2012, leg. Deler-Hernández &amp; Fikáček (MF18) (1 spec.: <named-content xmlns:xlink="http://www.w3.org/1999/xlink" content-type="dwc:institutional_code" xlink:type="simple">NMPC</named-content>); San Luis Municipality, Dos Caminos, <named-content xmlns:xlink="http://www.w3.org/1999/xlink" content-type="dwc:verbatimCoordinates" xlink:type="simple"><named-content content-type="geo-json" specific-use="{&#34;type&#34;:&#34;Point&#34;,&#34;coordinates&#34;:[-75.778011,20.182728]}" id="NCID0EORCI" xlink:type="simple">20°10'57.82"N, 75°46'40.84"W</named-content></named-content>, 3.x.2012, leg. Deler-Hernández (12 spec.: <named-content xmlns:xlink="http://www.w3.org/1999/xlink" content-type="dwc:institutional_code" xlink:type="simple">NMPC</named-content>). <bold>Granma</bold>: PN Turquino, around La Platica, <named-content xmlns:xlink="http://www.w3.org/1999/xlink" content-type="dwc:verbatimCoordinates" xlink:type="simple"><named-content content-type="geo-json" specific-use="{&#34;type&#34;:&#34;Point&#34;,&#34;coordinates&#34;:[-76.890000,20.011667]}" id="NCID0E4RCI" xlink:type="simple">20°0.7'N, 76°53.4'W</named-content></named-content>, 880 m, 25–26.vi.2012, leg. Deler-Hernández &amp; Fikáček (MF24) (12 spec.: <named-content xmlns:xlink="http://www.w3.org/1999/xlink" content-type="dwc:institutional_code" xlink:type="simple">NMPC</named-content>); PN Turquino, on the trail up to 0.5 km S of La Platica, <named-content xmlns:xlink="http://www.w3.org/1999/xlink" content-type="dwc:verbatimCoordinates" xlink:type="simple"><named-content content-type="geo-json" specific-use="{&#34;type&#34;:&#34;Point&#34;,&#34;coordinates&#34;:[-76.888333,20.008333]}" id="NCID0EKSCI" xlink:type="simple">20°0.5'N, 76°53.3'W</named-content></named-content>, 920 m, 23–27.vi.2012, leg. Deler-Hernández &amp; Fikáček (MF20) (2 spec.: <named-content xmlns:xlink="http://www.w3.org/1999/xlink" content-type="dwc:institutional_code" xlink:type="simple">NMPC</named-content>); PN Turquino, La Siguapa, ca. 1.5 km SE of La Platica, sifting leaf litter in evergreen forest, <named-content xmlns:xlink="http://www.w3.org/1999/xlink" content-type="dwc:verbatimCoordinates" xlink:type="simple"><named-content content-type="geo-json" specific-use="{&#34;type&#34;:&#34;Point&#34;,&#34;coordinates&#34;:[-76.880000,20.003333]}" id="NCID0EXSCI" xlink:type="simple">20°0.2'N, 76°52.8'W</named-content></named-content>, 1290 m, 25.vi.2012, leg. F. Cala-Riquelme (MF25) (1 spec.: <named-content xmlns:xlink="http://www.w3.org/1999/xlink" content-type="dwc:institutional_code" xlink:type="simple">NMPC</named-content>) [DNA extract at <named-content xmlns:xlink="http://www.w3.org/1999/xlink" content-type="dwc:institutional_code" xlink:type="simple">NMPC</named-content>] (1: <named-content xmlns:xlink="http://www.w3.org/1999/xlink" content-type="dwc:institutional_code" xlink:type="simple">NMPC</named-content>). <bold>Artemisa</bold>: Cañon de Santa Cruz, Río de Santa Cruz, <named-content xmlns:xlink="http://www.w3.org/1999/xlink" content-type="dwc:verbatimCoordinates" xlink:type="simple"><named-content content-type="geo-json" specific-use="{&#34;type&#34;:&#34;Point&#34;,&#34;coordinates&#34;:[-83.148989,22.750358]}" id="NCID0EQTCI" xlink:type="simple">22°45'1.29"N 83°08'56.36"W</named-content></named-content>, 199 m a.s.l., 16.vii.2016, leg. A. Deler-Hernández (1 spec.: <named-content xmlns:xlink="http://www.w3.org/1999/xlink" content-type="dwc:institutional_code" xlink:type="simple">NMPC</named-content>) [DNA extraction: MF1749]. <bold>DOMINICAN REPUBLIC: La Vega</bold>: 7.0 km W of Manabao, side of a stony stream in a valley with scattered houses and plantations surrounded by montane forest, in cow excrements, <named-content xmlns:xlink="http://www.w3.org/1999/xlink" content-type="dwc:verbatimCoordinates" xlink:type="simple"><named-content content-type="geo-json" specific-use="{&#34;type&#34;:&#34;Point&#34;,&#34;coordinates&#34;:[-70.857667,19.076000]}" id="NCID0E6TCI" xlink:type="simple">19°4.56'N, 70°51.46'W</named-content></named-content>, 1185 m a.s.l., 23.viii.2014, leg. Deler-Hernández, Fikáček &amp; Gimmel (DR18) (3 spec.: <named-content xmlns:xlink="http://www.w3.org/1999/xlink" content-type="dwc:institutional_code" xlink:type="simple">NMPC</named-content>); at S margin of Manabao, <named-content xmlns:xlink="http://www.w3.org/1999/xlink" content-type="dwc:verbatimCoordinates" xlink:type="simple"><named-content content-type="geo-json" specific-use="{&#34;type&#34;:&#34;Point&#34;,&#34;coordinates&#34;:[-70.793500,19.064167]}" id="NCID0EMUCI" xlink:type="simple">19°3.85'N, 70°47.61'W</named-content></named-content>, 912 m a.s.l., 27.viii.2014, leg. Deler-Hernández &amp; Fikáček (DR23) (3 spec.: <named-content xmlns:xlink="http://www.w3.org/1999/xlink" content-type="dwc:institutional_code" xlink:type="simple">NMPC</named-content>). <bold>Samaná</bold>: MN Salto El Limón 2.8 km SSW of El Limón, secondary vegetation and tiny remnants of forests among coffee plantations and pastures, cow excrements, <named-content xmlns:xlink="http://www.w3.org/1999/xlink" content-type="dwc:verbatimCoordinates" xlink:type="simple"><named-content content-type="geo-json" specific-use="{&#34;type&#34;:&#34;Point&#34;,&#34;coordinates&#34;:[-69.441167,19.276000]}" id="NCID0E2UCI" xlink:type="simple">19°16.56'N, 69°26.47'W</named-content></named-content>, 2.ix.2014, leg. Deler-Hernández, Fikáček &amp; Gimmel (DR29a) (16 spec.: <named-content xmlns:xlink="http://www.w3.org/1999/xlink" content-type="dwc:institutional_code" xlink:type="simple">NMPC</named-content>). <bold>Monseñor Nouel</bold>: PN La Humeadora; 11.6 km SSW, of Piedra Blanca, in horse excrement in moist broad-leaf forest in a valley of a small stony stream, <named-content xmlns:xlink="http://www.w3.org/1999/xlink" content-type="dwc:verbatimCoordinates" xlink:type="simple"><named-content content-type="geo-json" specific-use="{&#34;type&#34;:&#34;Point&#34;,&#34;coordinates&#34;:[-70.360500,18.748667]}" id="NCID0EKVCI" xlink:type="simple">18°44.92'N, 70°21.63'W</named-content></named-content>, 636 m a.s.l., 8.ix.2014, leg. Deler, Fikáček &amp; Gimmel (DR41) (4 spec.: <named-content xmlns:xlink="http://www.w3.org/1999/xlink" content-type="dwc:institutional_code" xlink:type="simple">NMPC</named-content>) [DNA <!--PageBreak--><!--PageBreak--><!--PageBreak--><!--PageBreak--><!--PageBreak-->extracts: MF1214.1, MF1214.2]. <bold>PUERTO RICO: Naguabo</bold>: El Yunque National Forest (southern part), 3.45 km N of Río Blanco at road PR191, in horse excrements on exposed small pasture on the slope of El Yunque massive, <named-content xmlns:xlink="http://www.w3.org/1999/xlink" content-type="dwc:verbatimCoordinates" xlink:type="simple"><named-content content-type="geo-json" specific-use="{&#34;type&#34;:&#34;Point&#34;,&#34;coordinates&#34;:[-65.798333,18.246667]}" id="NCID0E6VCI" xlink:type="simple">18°14.8'N, 65°47.9'W</named-content></named-content>, <!--PageBreak-->170 m a.s.l., 24.vi.2016, leg. Deler-Hernández, Fikáček &amp; Seidel (PR2a) (19 spec.: <named-content xmlns:xlink="http://www.w3.org/1999/xlink" content-type="dwc:institutional_code" xlink:type="simple">NMPC</named-content>) [DNA extraction: MF1731]; El Yunque National Forest (southern part), 4.9 km N iof Río Blanco, margin of the rainforest in an area with many flowering <italic><tp:taxon-name><tp:taxon-name-part taxon-name-part-type="genus" reg="Etlingera">Etlingera</tp:taxon-name-part> <tp:taxon-name-part taxon-name-part-type="species" reg="elatior">elatior</tp:taxon-name-part></tp:taxon-name></italic> plants, FIT, <named-content xmlns:xlink="http://www.w3.org/1999/xlink" content-type="dwc:verbatimCoordinates" xlink:type="simple"><named-content content-type="geo-json" specific-use="{&#34;type&#34;:&#34;Point&#34;,&#34;coordinates&#34;:[-65.788333,18.263333]}" id="NCID0EZWCI" xlink:type="simple">18°15.8'N, 65°47.3'W</named-content></named-content>, 495 m a.s.l., 24.vi.–2.vii.2016, leg. Fikáček &amp; Seidel (PR11) (3 spec.: <named-content xmlns:xlink="http://www.w3.org/1999/xlink" content-type="dwc:institutional_code" xlink:type="simple">NMPC</named-content>). <bold>Arecibo: s</bold>mall settlement in Bosque Estatal Río Abajo, in the middle of the lowland forest, horse excrement, <named-content xmlns:xlink="http://www.w3.org/1999/xlink" content-type="dwc:verbatimCoordinates" xlink:type="simple"><named-content content-type="geo-json" specific-use="{&#34;type&#34;:&#34;Point&#34;,&#34;coordinates&#34;:[-66.701667,18.328333]}" id="NCID0EIXCI" xlink:type="simple">18°19.7'N, 66°42.1'W</named-content></named-content>, 340 m a.s.l., 27.vi.2016, leg. Deler-Hernández, Fikáček &amp; Seidel (PR15) (1 spec.: <named-content xmlns:xlink="http://www.w3.org/1999/xlink" content-type="dwc:institutional_code" xlink:type="simple">NMPC</named-content>). <bold>Lesser Antilles: DOMINICA</bold>: Springfield Estate, mature secondary forest, FIT, <named-content xmlns:xlink="http://www.w3.org/1999/xlink" content-type="dwc:verbatimCoordinates" xlink:type="simple"><named-content content-type="geo-json" specific-use="{&#34;type&#34;:&#34;Point&#34;,&#34;coordinates&#34;:[-61.369033,15.346600]}" id="NCID0EXXCI" xlink:type="simple">15°20.796'N, 61°22.142'W</named-content></named-content>, 30.v.-16.vi.2004, S. &amp; J. Peck (04-86) (3 spec.: SBP). <bold>GRENADA</bold>: Grand Etang Forest Reserve, FIT in rainforest, <named-content xmlns:xlink="http://www.w3.org/1999/xlink" content-type="dwc:verbatimCoordinates" xlink:type="simple"><named-content content-type="geo-json" specific-use="{&#34;type&#34;:&#34;Point&#34;,&#34;coordinates&#34;:[-61.705550,12.080767]}" id="NCID0EBYCI" xlink:type="simple">12°04.846'N 61°42.333'W</named-content></named-content>, 360 m a.s.l., leg. S. Peck (10-61) (2 spec.: SBP); Grand Etang Forest Reserve, FIT in rainforest, <named-content xmlns:xlink="http://www.w3.org/1999/xlink" content-type="dwc:verbatimCoordinates" xlink:type="simple"><named-content content-type="geo-json" specific-use="{&#34;type&#34;:&#34;Point&#34;,&#34;coordinates&#34;:[-61.702700,12.069367]}" id="NCID0EJYCI" xlink:type="simple">12°04.162'N 61°42.162'W</named-content></named-content>, 400 m a.s.l., <!--PageBreak-->leg. S. Peck (10-63) (2 spec.: SBP); St. Andrew, Mirabeu Agriculture Lab, light trap, 19.iv.1990, leg. J. Telesford (2 spec.: SBP). <bold>SAINT LUCIA</bold>: Mon Repos, 6.5 km W Fox Grove Inn, submontane forest, carrion traps, <named-content xmlns:xlink="http://www.w3.org/1999/xlink" content-type="dwc:verbatimCoordinates" xlink:type="simple"><named-content content-type="geo-json" specific-use="{&#34;type&#34;:&#34;Point&#34;,&#34;coordinates&#34;:[-60.940000,13.875000]}" id="NCID0EVYCI" xlink:type="simple">13°52.5'N, 60°56.4'W</named-content></named-content>, 300 m a.s.l., leg. S. &amp; J. Peck (0759) (2 spec.: SBP).</p></tp:treatment-sec><tp:treatment-sec sec-type="Published records" id="SECID0E1YCI"><title>Published records</title><p>
            <bold>(as <italic><tp:taxon-name><tp:taxon-name-part taxon-name-part-type="genus" reg="Cercyon">C.</tp:taxon-name-part> <tp:taxon-name-part taxon-name-part-type="species" reg="variegatus">variegatus</tp:taxon-name-part></tp:taxon-name></italic>). JAMAICA</bold>: without precise locality (<xref ref-type="bibr" rid="B40">Smetana 1978</xref>). <bold>PUERTO RICO</bold>: without precise locality (<xref ref-type="bibr" rid="B40">Smetana 1978</xref>). <bold>DOMINICA</bold>: without precise locality (<xref ref-type="bibr" rid="B24">Leng and Mutchler 1917</xref>; <xref ref-type="bibr" rid="B28">Peck 2006</xref>).</p></tp:treatment-sec><tp:treatment-sec sec-type="diagnosis" id="SECID0EC1CI"><title>Diagnosis.</title><p>Body size 2.4–3.4 mm; dorsal surface of head (Fig. <xref ref-type="fig" rid="F4">4a</xref>) black with a pair of small pale spots on vertex (sometimes fused in one central spot), pronotum yellowish to dark reddish-brown with a large blackish central spot and two small round blackish spots at sides (sometimes obscured); elytra yellowish with black humeral spot, in dark specimens whole elytral base and suture darkened; medial ridge of prosternum not projected ventrally (Fig. <xref ref-type="fig" rid="F12">12c</xref>); mesoventral plate narrow, 5.8× as long as wide (Fig. <xref ref-type="fig" rid="F12">12f</xref>); metaventrite (Fig. <xref ref-type="fig" rid="F12">12g</xref>) without femoral lines, with raised pentagonal area as long as wide; first abdominal ventrite without spine-like process in both sexes (Fig. <xref ref-type="fig" rid="F12">12h</xref>); apex of fifth abdominal ventrite (Fig. <xref ref-type="fig" rid="F12">12i</xref>) without apical projection in both sexes; aedeagus narrow, parameres 0.7× as long as phallobase (Fig. <xref ref-type="fig" rid="F4">4f</xref>), rounded at apex; median lobe (Fig. <xref ref-type="fig" rid="F4">4g</xref>) subparallel throughout except for acuminate apex, without subapical spines.</p></tp:treatment-sec><tp:treatment-sec sec-type="redescription" id="SECID0EI2CI"><title>Redescription.</title><p>
            <italic>Body.</italic> (Fig. <xref ref-type="fig" rid="F4">4a–d</xref>) 2.4–3.4 mm long (length of holotype: 2.8 mm); moderately elongate oval, 1.7–1.8× as long as wide, widest at basal fifth of elytra; moderately convex, 2.6–2.8× as long as high (height of holotype: 1.0 mm). <italic>Coloration</italic>. Dorsal surface of head black with a pair of small rufotestaceous spots on vertex. Antennal scape and flagellum and ventral surface of head including mouthparts light-brown, antennal club and mentum dark brown. Pronotum yellowish to dark reddish-brown, with a large blackish central spot and two small round blackish spots at its sides, sometimes connected with central spot. Prosternum yellowish to light brown, hypomeron slightly darkened. Elytra with elongate blackish spot posterior to humeri, elytral base and suture darkened, elytral epipleura uniformly pale. Ventral surface of mesothorax blackish. Metepisternum brown. Metaventrite blackish, darker at medial elevation. Abdomen yellowish to reddish-brown. Legs yellowish to light brown.</p><p>
            <italic>Head.</italic> Clypeus with moderately dense and shallow punctation consisting of small transverse punctures; interstices without microsculpture. Anterior margin of clypeus with narrow bead. Frontoclypeal suture conspicuous as a zone without punctuation, vanished mesally. Frons with punctation similar to that on clypeus, punctures sparser on sides; interstices without microsculpture. Eyes rather small, interocular distance about 6× the width of one eye in dorsal view. Labrum membranous, nearly completely concealed under clypeus, only with narrowly exposed sinuate anterior margin. Mentum (Fig. <xref ref-type="fig" rid="F12">12a</xref>) subtrapezoid, widest at posterior fourth, about 2× wider than long, 1.5× wider at widest part than at anterior margin, strongly concave in anterior half, anterior margin not emarginate; surface almost glabrous, punctures small, shallow and <!--PageBreak-->sparse, almost vanishing anteromesally, interstices without microsculpture. Antenna with 9 antennomeres, scapus ca. 1.8× as long antennomeres 2–6 combined; antennal club moderately elongate, about twice as long as wide, as long as scapus; antennomere 9 acuminate at apex.</p><p>
            <italic>Prothorax.</italic> Pronotum transverse, widest at base 2.1–2.2× wider than long; 1.7–1.8× wider at base than between front angles, 1.8× wider than head including eyes, as convex as pronotum in lateral view. Punctation rather dense and moderately deep, consisting of crescent-shaped punctures intermixed with denser, slightly smaller and rather transverse punctures; punctures slightly feebler on sides. Prosternum (Fig. <xref ref-type="fig" rid="F12">12b</xref>) strongly tectiform medially, median ridge (Fig. <xref ref-type="fig" rid="F12">12c</xref>) with the same width throughout, anterior apex not projecting ventrally. Antennal grooves distinct, with lateral margin curved.</p><p>
            <italic>Pterothorax.</italic> Scutellar shield 1.2× as long as wide, sparsely punctured. Elytra widest at anterior fifth, 1.0–1.1× longer than wide, 2.6–2.8× as long as pronotum, 1.2–1.3× as wide as pronotum, surface glabrous, with 10 series of punctures; series 6, 8 and 9 not reaching anterior margin, surface glabrous (Fig. <xref ref-type="fig" rid="F12">12d</xref>), serial punctures getting slightly smaller lateraly; intervals moderately convex; punctation on interval 1 and odd intervals composed of crescent-shaped setiferous punctures, close to striae denser and intermixed with smaller, transverse non-setiferous punctures; even intervals with non-setiferous punctures only; all interstices without microsculpture. Humeral bulge indistinct. Mesoventral plate (Fig. <xref ref-type="fig" rid="F12">12f</xref>) narrowly elongate, ca. 5.8× as long as wide, widest at midlength, symmetrically narrowing to both apices, anterior apex pointed, posterior apex rounded, posterior tip slightly overlapping over anterior portion of metaventrite; surface with few sparse punctures. Metaventrite (Fig. <xref ref-type="fig" rid="F12">12g</xref>) with raised pentagonal area ca. as wide as long, weakly, sparsely, uniformly punctated, without visible setae, bare part not reaching anterior margin of metaventrite; femoral lines absent; lateral parts of metaventrite densely covered by short pubescence.</p><p>
            <italic>Legs.</italic> Femora with sparse shallow punctures ventrally, interstices with weak microsculpture consisting of longitudinal lines; tibial grooves distinct. Tibiae with rather small lateral spines. Metatibiae moderately broad and long, straight, 0.33× as long as elytra, 5× as long as wide. Metatarsus long, 0.86–0.89× as long as metatibia, with just a few short rather stout setae ventrally.</p><p>
            <italic>Abdomen</italic> with five ventrites, first abdominal ventrite (Fig. <xref ref-type="fig" rid="F12">12h</xref>) about as long as the second and third ventrites together, with distinct median longitudinal carina narrowing posteriad, not projecting posteriorly in both sexes; fifth ventrite with acuminate apex and weakly bulged in both sexes (Fig. <xref ref-type="fig" rid="F12">12i</xref>).</p><p>
            <italic>Male genitalia.</italic> Median projection of sternite 9 (Fig. <xref ref-type="fig" rid="F4">4i</xref>) rounded apically, with a pair of subapical setae, base symmetrical. Phallobase (Fig. <xref ref-type="fig" rid="F4">4f</xref>) almost 1.4× longer than parameres, narrow, parallel sided, base widely rounded, manubrium indistinct. Parameres nearly of the same width in basal 3/4, divergent near apex, rounded and weakly narrowing apically. Median lobe (Fig. <xref ref-type="fig" rid="F4">4g</xref>) narrow and subparallel throughout, pointed at apex (Fig. <xref ref-type="fig" rid="F4">4h</xref>), gonopore moderately large, basal portion of median lobe with dorsal plate narrow and simply bifid basally.</p><!--PageBreak--></tp:treatment-sec><tp:treatment-sec sec-type="variability" id="SECID0EB5CI"><title>Variability.</title><p>The general dorsal coloration of the pronotum and elytra varies from yellow to dark reddish-brown. In dark specimens, lateral pronotal spots join the large central spot, and the whole anterior part of elytra and the elytral suture are distinctly darkened, with pale areas maintained in humeral area and at sides of scutellar shield. In pale specimens, the lateral pronotal spots are rather small and sometimes very vague and indistinct, and the elytra are completely yellow except base, sutural interval and the posthumeral dark spots.</p></tp:treatment-sec><tp:treatment-sec sec-type="distribution" id="SECID0EG5CI"><title>Distribution.</title><p>
            <italic><tp:taxon-name><tp:taxon-name-part taxon-name-part-type="genus" reg="Cercyon">Cercyon</tp:taxon-name-part> <tp:taxon-name-part taxon-name-part-type="species" reg="insularis">insularis</tp:taxon-name-part></tp:taxon-name></italic> seems to be widely distributed across Greater and Lesser Antilles, here we are recording it from Cuba, Dominican Republic, Puerto Rico, Grenada, Saint Lucia and Dominica. It seems that all records of <italic><tp:taxon-name><tp:taxon-name-part taxon-name-part-type="genus" reg="Cercyon">C.</tp:taxon-name-part> <tp:taxon-name-part taxon-name-part-type="species" reg="variegatus">variegatus</tp:taxon-name-part></tp:taxon-name></italic> from the Caribbean (Jamaica, Puerto Rico: <xref ref-type="bibr" rid="B40">Smetana 1978</xref>; Dominica: <xref ref-type="bibr" rid="B28">Peck 2006</xref>) actually concern <italic><tp:taxon-name><tp:taxon-name-part taxon-name-part-type="genus" reg="Cercyon">C.</tp:taxon-name-part> <tp:taxon-name-part taxon-name-part-type="species" reg="insularis">insularis</tp:taxon-name-part></tp:taxon-name></italic>, as we failed to find the true <italic><tp:taxon-name><tp:taxon-name-part taxon-name-part-type="genus" reg="Cercyon">C.</tp:taxon-name-part> <tp:taxon-name-part taxon-name-part-type="species" reg="variegatus">variegatus</tp:taxon-name-part></tp:taxon-name></italic> in the material examined. For that reason we consider <italic><tp:taxon-name><tp:taxon-name-part taxon-name-part-type="genus" reg="Cercyon">C.</tp:taxon-name-part> <tp:taxon-name-part taxon-name-part-type="species" reg="insularis">insularis</tp:taxon-name-part></tp:taxon-name></italic> to occur in Jamaica, although we did not examine any specimens from Jamaica ourselves.</p></tp:treatment-sec><tp:treatment-sec sec-type="Bionomics" id="SECID0ELADI"><title>Bionomics.</title><p>Most of the specimens were collected in cow and horse dung on pastures, in coffee plantations and in tropical forests; few were collected using flight intercept traps.</p></tp:treatment-sec><tp:treatment-sec sec-type="discussion" id="SECID0EQADI"><title>Discussion.</title><p>
            <xref ref-type="bibr" rid="B5">Chevrolat (1863)</xref> described <italic><tp:taxon-name><tp:taxon-name-part taxon-name-part-type="genus" reg="Cercyon">C.</tp:taxon-name-part> <tp:taxon-name-part taxon-name-part-type="species" reg="insularis">insularis</tp:taxon-name-part></tp:taxon-name></italic> based on a single specimen from Cuba collected by D. F. Poëy and deposited in Chevrolat's collection. On our request to loan this specimen, we received a single specimen standing under the name <italic><tp:taxon-name><tp:taxon-name-part taxon-name-part-type="genus" reg="Cercyon">C.</tp:taxon-name-part> <tp:taxon-name-part taxon-name-part-type="species" reg="insularis">insularis</tp:taxon-name-part></tp:taxon-name></italic> in the Chevrolat collection, corresponding well with the original description and marked as a type. In contrast to the data mentioned by <xref ref-type="bibr" rid="B5">Chevrolat (1863)</xref>, the specimen also bears a label indicating Habana as the place of its origin. Since there is no reason to doubt the type identity of this specimen, we correct the type locality of <italic><tp:taxon-name><tp:taxon-name-part taxon-name-part-type="genus" reg="Cercyon">C.</tp:taxon-name-part> <tp:taxon-name-part taxon-name-part-type="species" reg="insularis">insularis</tp:taxon-name-part></tp:taxon-name></italic> to Habana, in agreement with the label data of the holotype.</p><p>
            <italic><tp:taxon-name><tp:taxon-name-part taxon-name-part-type="genus" reg="Cercyon">Cercyon</tp:taxon-name-part> <tp:taxon-name-part taxon-name-part-type="species" reg="insularis">insularis</tp:taxon-name-part></tp:taxon-name></italic> was only briefly mentioned once by <xref ref-type="bibr" rid="B15">Gundlach (1891)</xref> and its type was not reexamined, therefore its identity remained unclear. Our inspection of the type revealed it corresponds by coloration with what was recorded from the Caribbean as <italic><tp:taxon-name><tp:taxon-name-part taxon-name-part-type="genus" reg="Cercyon">Cercyon</tp:taxon-name-part> <tp:taxon-name-part taxon-name-part-type="species" reg="variegatus">variegatus</tp:taxon-name-part></tp:taxon-name></italic> Sharp, 1882, by <xref ref-type="bibr" rid="B40">Smetana (1978)</xref>, <xref ref-type="bibr" rid="B17">Hansen (1999)</xref> and <xref ref-type="bibr" rid="B28">Peck (2006)</xref>. In order to determine the identity of the species present in the Caribbean we studied the lectotype of <italic><tp:taxon-name><tp:taxon-name-part taxon-name-part-type="genus" reg="Cercyon">C.</tp:taxon-name-part> <tp:taxon-name-part taxon-name-part-type="species" reg="variegatus">variegatus</tp:taxon-name-part></tp:taxon-name></italic> (Fig. <xref ref-type="fig" rid="F4">4j–o</xref>, deposited in <named-content xmlns:xlink="http://www.w3.org/1999/xlink" content-type="dwc:institutional_code" xlink:type="simple">BMNH</named-content>) and compared it to the type of <italic><tp:taxon-name><tp:taxon-name-part taxon-name-part-type="genus" reg="Cercyon">C.</tp:taxon-name-part> <tp:taxon-name-part taxon-name-part-type="species" reg="insularis">insularis</tp:taxon-name-part></tp:taxon-name></italic> and additional recently collected material from Cuba. Based on this comparison, it became clear that Cuban specimens are not conspecific with <italic><tp:taxon-name><tp:taxon-name-part taxon-name-part-type="genus" reg="Cercyon">C.</tp:taxon-name-part> <tp:taxon-name-part taxon-name-part-type="species" reg="variegatus">variegatus</tp:taxon-name-part></tp:taxon-name></italic>, but belong to a different species indistinguishable from it by external morphology: all dissected Cuban specimens were conspecific, differed from <italic><tp:taxon-name><tp:taxon-name-part taxon-name-part-type="genus" reg="Cercyon">C.</tp:taxon-name-part> <tp:taxon-name-part taxon-name-part-type="species" reg="variegatus">variegatus</tp:taxon-name-part></tp:taxon-name></italic> by genital morphology, and no other species of the same external coloration was found. We hence consider the Cuban specimens conspecific with the type specimen of <italic><tp:taxon-name><tp:taxon-name-part taxon-name-part-type="genus" reg="Cercyon">C.</tp:taxon-name-part> <tp:taxon-name-part taxon-name-part-type="species" reg="insularis">insularis</tp:taxon-name-part></tp:taxon-name></italic>, even though it cannot be dissected because of its poor condition. Both median lobe (Fig. <xref ref-type="fig" rid="F4">4g</xref>) as well as phallobase and parameres (Fig. <xref ref-type="fig" rid="F4">4f</xref>) are narrower in <italic><tp:taxon-name><tp:taxon-name-part taxon-name-part-type="genus" reg="Cercyon">C.</tp:taxon-name-part> <tp:taxon-name-part taxon-name-part-type="species" reg="insularis">insularis</tp:taxon-name-part></tp:taxon-name></italic> than in <italic><tp:taxon-name><tp:taxon-name-part taxon-name-part-type="genus" reg="Cercyon">C.</tp:taxon-name-part> <tp:taxon-name-part taxon-name-part-type="species" reg="variegatus">variegatus</tp:taxon-name-part></tp:taxon-name></italic>. The apices of parameres are rounded in <italic><tp:taxon-name><tp:taxon-name-part taxon-name-part-type="genus" reg="Cercyon">C.</tp:taxon-name-part> <tp:taxon-name-part taxon-name-part-type="species" reg="insularis">insularis</tp:taxon-name-part></tp:taxon-name></italic>, while they are more acuminate in <italic><tp:taxon-name><tp:taxon-name-part taxon-name-part-type="genus" reg="Cercyon">C.</tp:taxon-name-part> <tp:taxon-name-part taxon-name-part-type="species" reg="variegatus">variegatus</tp:taxon-name-part></tp:taxon-name></italic> (Fig. <xref ref-type="fig" rid="F4">4l</xref>). Moreover, the apex of the median lobe of <italic><tp:taxon-name><tp:taxon-name-part taxon-name-part-type="genus" reg="Cercyon">C.</tp:taxon-name-part> <tp:taxon-name-part taxon-name-part-type="species" reg="variegatus">variegatus</tp:taxon-name-part></tp:taxon-name></italic> has a small flank on each side (Fig. <xref ref-type="fig" rid="F4">4n</xref>) (Full set of pictures of the lectotype of <italic><tp:taxon-name><tp:taxon-name-part taxon-name-part-type="genus" reg="Cercyon">C.</tp:taxon-name-part> <tp:taxon-name-part taxon-name-part-type="species" reg="variegatus">variegatus</tp:taxon-name-part></tp:taxon-name></italic> in <ext-link xmlns:xlink="http://www.w3.org/1999/xlink" xlink:type="simple" ext-link-type="uri" xlink:href="http://www.flickr.com/photos/142655814@N07/albums/72157676248390724">www.flickr.com/photos/142655814@N07/albums/72157676248390724</ext-link>).</p><!--PageBreak--><p>
            <italic><tp:taxon-name><tp:taxon-name-part taxon-name-part-type="genus" reg="Cercyon">Cercyon</tp:taxon-name-part> <tp:taxon-name-part taxon-name-part-type="species" reg="insularis">insularis</tp:taxon-name-part></tp:taxon-name></italic> and <italic><tp:taxon-name><tp:taxon-name-part taxon-name-part-type="genus" reg="Cercyon">C.</tp:taxon-name-part> <tp:taxon-name-part taxon-name-part-type="species" reg="variegatus">variegatus</tp:taxon-name-part></tp:taxon-name></italic> belong to a species complex corresponding to the <italic><tp:taxon-name><tp:taxon-name-part taxon-name-part-type="genus" reg="Cercyon">C.</tp:taxon-name-part> <tp:taxon-name-part taxon-name-part-type="species" reg="variegatus">variegatus</tp:taxon-name-part></tp:taxon-name></italic> group of <xref ref-type="bibr" rid="B40">Smetana (1978)</xref>, distributed from the southern USA to Argentina; the species within this complex can be only distinguished by the morphology of the male genitalia (Arriaga-Varela and Fikáček, pers. observation). Only two species of this species complex have been formally described (<italic><tp:taxon-name><tp:taxon-name-part taxon-name-part-type="genus" reg="Cercyon">C.</tp:taxon-name-part> <tp:taxon-name-part taxon-name-part-type="species" reg="variegatus">variegatus</tp:taxon-name-part></tp:taxon-name></italic> and <italic><tp:taxon-name><tp:taxon-name-part taxon-name-part-type="genus" reg="Cercyon">C.</tp:taxon-name-part> <tp:taxon-name-part taxon-name-part-type="species" reg="insularis">insularis</tp:taxon-name-part></tp:taxon-name></italic>) and the group requires a detailed revision. The species recorded from Suriname as “<italic><tp:taxon-name><tp:taxon-name-part taxon-name-part-type="genus" reg="Cercyon">Cercyon</tp:taxon-name-part> <tp:taxon-name-part taxon-name-part-type="species" reg="rishwani">rishwani</tp:taxon-name-part></tp:taxon-name></italic>” by <xref ref-type="bibr" rid="B25">Makhan (2004)</xref> also belongs to this species complex based on color pattern of the pronotum and the general shape of the aedeagus, but a more detailed comparison with <italic><tp:taxon-name><tp:taxon-name-part taxon-name-part-type="genus" reg="Cercyon">C.</tp:taxon-name-part> <tp:taxon-name-part taxon-name-part-type="species" reg="insularis">insularis</tp:taxon-name-part></tp:taxon-name></italic> and <italic><tp:taxon-name><tp:taxon-name-part taxon-name-part-type="genus" reg="Cercyon">C.</tp:taxon-name-part> <tp:taxon-name-part taxon-name-part-type="species" reg="variegatus">variegatus</tp:taxon-name-part></tp:taxon-name></italic> is impossible based on the description and illustrations provided. “<italic><tp:taxon-name><tp:taxon-name-part taxon-name-part-type="genus" reg="Cercyon">Cercyon</tp:taxon-name-part> <tp:taxon-name-part taxon-name-part-type="species" reg="rishwani">rishwani</tp:taxon-name-part></tp:taxon-name></italic> Makhan, 2004” is moreover considered a <italic>nomen nudum</italic> (see Short and Hebauer, 2006 for details).</p><fig id="F8" position="float" orientation="portrait"><label>Figure 8.</label><caption><p>
                <italic><tp:taxon-name><tp:taxon-name-part taxon-name-part-type="genus" reg="Cercyon">Cercyon</tp:taxon-name-part> <tp:taxon-name-part taxon-name-part-type="species" reg="gimmeli">gimmeli</tp:taxon-name-part></tp:taxon-name></italic> sp. n. <bold>a</bold> mentum <bold>b</bold> prosternum <bold>c</bold> lateral view of median ridge of prosternum <bold>d</bold> detail of elytral surface <bold>f</bold> mesoventral plate <bold>g</bold> metaventrite <bold>h</bold> median ridge of first abdominal ventrite <bold>i</bold> fifth abdominal ventrite.</p></caption><graphic xmlns:xlink="http://www.w3.org/1999/xlink" xlink:href="zookeys-681-039-g008.jpg" position="float" orientation="portrait" xlink:type="simple" id="oo_141107.jpg"/></fig><fig id="F9" position="float" orientation="portrait"><label>Figure 9.</label><caption><p>
                <italic><tp:taxon-name><tp:taxon-name-part taxon-name-part-type="genus" reg="Cercyon">Cercyon</tp:taxon-name-part></tp:taxon-name></italic> spp. n. <bold>a–d</bold> <italic><tp:taxon-name><tp:taxon-name-part taxon-name-part-type="genus" reg="Cercyon">Cercyon</tp:taxon-name-part> <tp:taxon-name-part taxon-name-part-type="species" reg="armatipenis">armatipenis</tp:taxon-name-part></tp:taxon-name></italic> sp. n. <bold>f–i</bold> <italic><tp:taxon-name><tp:taxon-name-part taxon-name-part-type="genus" reg="Cercyon">Cercyon</tp:taxon-name-part> <tp:taxon-name-part taxon-name-part-type="species" reg="taino">taino</tp:taxon-name-part></tp:taxon-name></italic> sp. n. <bold>a, f</bold> mentum <bold>b</bold> detail of pronotal surface <bold>c, h</bold> ventral view of pterothorax <bold>d, i</bold> detail of elytral surface <bold>g</bold> lateral view of median ridge of prosternum.</p></caption><graphic xmlns:xlink="http://www.w3.org/1999/xlink" xlink:href="zookeys-681-039-g009.jpg" position="float" orientation="portrait" xlink:type="simple" id="oo_141108.jpg"/></fig><fig id="F10" position="float" orientation="portrait"><label>Figure 10.</label><caption><p>
                <italic><tp:taxon-name><tp:taxon-name-part taxon-name-part-type="genus" reg="Cercyon">Cercyon</tp:taxon-name-part> <tp:taxon-name-part taxon-name-part-type="species" reg="sklodowskae">sklodowskae</tp:taxon-name-part></tp:taxon-name></italic> sp. n. <bold>a</bold> mentum <bold>b</bold> detail of pronotal surface <bold>c</bold> lateral view of median ridge of prosternum <bold>d</bold> detail of elytral surface <bold>f</bold> mesoventral plate <bold>g</bold> metaventrite <bold>h</bold> median ridge of first abdominal ventrite <bold>i</bold> female fifth abdominal ventrite.</p></caption><graphic xmlns:xlink="http://www.w3.org/1999/xlink" xlink:href="zookeys-681-039-g010.jpg" position="float" orientation="portrait" xlink:type="simple" id="oo_141109.jpg"/></fig><fig id="F11" position="float" orientation="portrait"><label>Figure 11.</label><caption><p>
                <italic><tp:taxon-name><tp:taxon-name-part taxon-name-part-type="genus" reg="Cercyon">Cercyon</tp:taxon-name-part> <tp:taxon-name-part taxon-name-part-type="species" reg="spiniventris">spiniventris</tp:taxon-name-part></tp:taxon-name></italic> sp. n. <bold>a</bold> mentum <bold>b</bold> prosternum <bold>c</bold> lateral view of median ridge of prosternum <bold>d</bold> detail of elytral surface <bold>f</bold> mesoventral plate <bold>g</bold> metaventrite <bold>h</bold> median ridge of female first abdominal ventrite <bold>i</bold> fifth abdominal ventrite.</p></caption><graphic xmlns:xlink="http://www.w3.org/1999/xlink" xlink:href="zookeys-681-039-g011.jpg" position="float" orientation="portrait" xlink:type="simple" id="oo_141110.jpg"/></fig><fig id="F12" position="float" orientation="portrait"><label>Figure 12.</label><caption><p>
                <italic><tp:taxon-name><tp:taxon-name-part taxon-name-part-type="genus" reg="Cercyon">Cercyon</tp:taxon-name-part> <tp:taxon-name-part taxon-name-part-type="species" reg="insularis">insularis</tp:taxon-name-part></tp:taxon-name></italic> Chevrolat <bold>a</bold> mentum <bold>b</bold> prosternum <bold>c</bold> lateral view of median ridge of prosternum <bold>d</bold> detail of elytral surface <bold>f</bold> mesoventral plate <bold>g</bold> metaventrite <bold>h</bold> median ridge of female first abdominal ventrite <bold>i</bold> fifth abdominal ventrite.</p></caption><graphic xmlns:xlink="http://www.w3.org/1999/xlink" xlink:href="zookeys-681-039-g012.jpg" position="float" orientation="portrait" xlink:type="simple" id="oo_141111.jpg"/></fig><fig id="F13" position="float" orientation="portrait"><label>Figure 13.</label><caption><p>
                <italic><tp:taxon-name><tp:taxon-name-part taxon-name-part-type="genus" reg="Cercyon">Cercyon</tp:taxon-name-part></tp:taxon-name></italic> spp. <bold>a–b</bold> <italic><tp:taxon-name><tp:taxon-name-part taxon-name-part-type="genus" reg="Cercyon">Cercyon</tp:taxon-name-part> <tp:taxon-name-part taxon-name-part-type="species" reg="praetextatus">praetextatus</tp:taxon-name-part></tp:taxon-name></italic> Say <bold>c–d</bold> <italic><tp:taxon-name><tp:taxon-name-part taxon-name-part-type="genus" reg="Cercyon">Cercyon</tp:taxon-name-part> <tp:taxon-name-part taxon-name-part-type="species" reg="nigriceps">nigriceps</tp:taxon-name-part></tp:taxon-name></italic> Marsham <bold>e–f</bold> <italic><tp:taxon-name><tp:taxon-name-part taxon-name-part-type="genus" reg="Cercyon">Cercyon</tp:taxon-name-part> <tp:taxon-name-part taxon-name-part-type="species" reg="quisquilius">quisquilius</tp:taxon-name-part></tp:taxon-name></italic> Linnaeus <bold>a, c, e</bold> mesoventral plate <bold>b, d, f</bold> metaventrite.</p></caption><graphic xmlns:xlink="http://www.w3.org/1999/xlink" xlink:href="zookeys-681-039-g013.jpg" position="float" orientation="portrait" xlink:type="simple" id="oo_141112.jpg"/></fig></tp:treatment-sec><tp:treatment-sec><!--Section generated to contain objects referenced in tp:taxon-treatment.--><fig id="F16" position="float" orientation="portrait"><label>Figure 16.</label><caption><p>
                  <italic><tp:taxon-name><tp:taxon-name-part taxon-name-part-type="genus" reg="Cercyon">Cercyon</tp:taxon-name-part></tp:taxon-name></italic> spp. distribution map. <bold>a</bold> <italic><tp:taxon-name><tp:taxon-name-part taxon-name-part-type="genus" reg="Cercyon">Cercyon</tp:taxon-name-part> <tp:taxon-name-part taxon-name-part-type="species" reg="spiniventris">spiniventris</tp:taxon-name-part></tp:taxon-name></italic> sp. n. (🔴) <italic><tp:taxon-name><tp:taxon-name-part taxon-name-part-type="genus" reg="Cercyon">Cercyon</tp:taxon-name-part> <tp:taxon-name-part taxon-name-part-type="species" reg="floridanus">floridanus</tp:taxon-name-part></tp:taxon-name></italic> Horn (🔵) <bold>b</bold> <italic><tp:taxon-name><tp:taxon-name-part taxon-name-part-type="genus" reg="Cercyon">Cercyon</tp:taxon-name-part> <tp:taxon-name-part taxon-name-part-type="species" reg="nigriceps">nigriceps</tp:taxon-name-part></tp:taxon-name></italic> Marsham (🔴) <bold>c</bold> <italic><tp:taxon-name><tp:taxon-name-part taxon-name-part-type="genus" reg="Cercyon">Cercyon</tp:taxon-name-part> <tp:taxon-name-part taxon-name-part-type="species" reg="praetextatus">praetextatus</tp:taxon-name-part></tp:taxon-name></italic> Say (🔴) <italic><tp:taxon-name><tp:taxon-name-part taxon-name-part-type="genus" reg="Cercyon">Cercyon</tp:taxon-name-part> <tp:taxon-name-part taxon-name-part-type="species" reg="insularis">insularis</tp:taxon-name-part></tp:taxon-name></italic> Chevrolat (🔴).</p></caption><graphic xmlns:xlink="http://www.w3.org/1999/xlink" xlink:href="zookeys-681-039-g016.jpg" position="float" orientation="portrait" xlink:type="simple" id="oo_141115.jpg"/></fig></tp:treatment-sec><ref-list><ref id="B15"><mixed-citation xmlns:xlink="http://www.w3.org/1999/xlink" xlink:type="simple">
          <person-group><name name-style="western"><surname>Gundlach</surname><given-names>J</given-names></name></person-group> (<year>1891</year>) <source>Constribucion a la entomología Cubana. Tomo III. A.</source> <publisher-name>Alvarez Comp.</publisher-name>, <publisher-loc>Habana</publisher-loc>, <size units="page">404 pp</size>.</mixed-citation></ref><ref id="B40"><mixed-citation xmlns:xlink="http://www.w3.org/1999/xlink" xlink:type="simple">
          <person-group><name name-style="western"><surname>Smetana</surname><given-names>A</given-names></name></person-group> (<year>1978</year>) <article-title>Revision of the subfamily <tp:taxon-name><tp:taxon-name-part taxon-name-part-type="subfamily">Sphaeridiinae</tp:taxon-name-part></tp:taxon-name> of America north of Mexico (<tp:taxon-name><tp:taxon-name-part taxon-name-part-type="order">Coleoptera</tp:taxon-name-part></tp:taxon-name>: <tp:taxon-name><tp:taxon-name-part taxon-name-part-type="family">Hydrophilidae</tp:taxon-name-part></tp:taxon-name>).</article-title> <source>Memoirs of the Entomological Society of Canada</source> <volume>105</volume>: <fpage>1</fpage>–<lpage>292</lpage>. <ext-link xlink:type="simple" ext-link-type="doi" xlink:href="10.4039/entm110105fv">https://doi.org/10.4039/entm110105fv</ext-link></mixed-citation></ref><ref id="B24"><mixed-citation xmlns:xlink="http://www.w3.org/1999/xlink" xlink:type="simple">
          <person-group><name name-style="western"><surname>Leng</surname><given-names>CW</given-names></name><name name-style="western"><surname>Mutchler</surname><given-names>AJ</given-names></name></person-group> (<year>1917</year>) <article-title>Supplement to preliminary list of the <tp:taxon-name><tp:taxon-name-part taxon-name-part-type="order">Coleoptera</tp:taxon-name-part></tp:taxon-name> of the West Indies.</article-title> <source>Bulletin of the American Museum of Natural History</source> <volume>37</volume>: <fpage>191</fpage>–<lpage>220</lpage>.</mixed-citation></ref><ref id="B28"><mixed-citation xmlns:xlink="http://www.w3.org/1999/xlink" xlink:type="simple">
          <person-group><name name-style="western"><surname>Peck</surname><given-names>SB</given-names></name></person-group> (<year>2006</year>) <article-title>The beetle fauna of Dominica, Lesser Antilles (<tp:taxon-name><tp:taxon-name-part taxon-name-part-type="class">Insecta</tp:taxon-name-part></tp:taxon-name>: <tp:taxon-name><tp:taxon-name-part taxon-name-part-type="order">Coleoptera</tp:taxon-name-part></tp:taxon-name>): diversity and distribution.</article-title> <source><tp:taxon-name><tp:taxon-name-part taxon-name-part-type="class">Insecta</tp:taxon-name-part></tp:taxon-name> Mundi</source> <volume>20</volume>: <fpage>165</fpage>–<lpage>209</lpage>.</mixed-citation></ref><ref id="B5"><mixed-citation xmlns:xlink="http://www.w3.org/1999/xlink" xlink:type="simple">
          <person-group><name name-style="western"><surname>Chevrolat</surname><given-names>A</given-names></name></person-group> (<year>1863</year>) <article-title>Coleopteres de I’lle de Cuba. Notes, synonym ieset descriptionsd’especesnouve ll es. Families des Cicindeietes, Carabiques, Dytiscides, Gyrinides et Palpicornes</article-title>. <source>Annales de la Societe entomologique de France</source> (<volume>4</volume>)<issue>3</issue>: <fpage>183</fpage>–<lpage>210</lpage>.</mixed-citation></ref><ref id="B17"><mixed-citation xmlns:xlink="http://www.w3.org/1999/xlink" xlink:type="simple">
          <person-group><name name-style="western"><surname>Hansen</surname><given-names>M</given-names></name></person-group> (<year>1999</year>) <source>World Catalogue of Insects 2: <tp:taxon-name><tp:taxon-name-part taxon-name-part-type="superfamily">Hydrophiloidea</tp:taxon-name-part></tp:taxon-name> (<tp:taxon-name><tp:taxon-name-part taxon-name-part-type="order">Coleoptera</tp:taxon-name-part></tp:taxon-name>).</source> <publisher-name>Apollo Books</publisher-name>, <publisher-loc>Stenstrup</publisher-loc>, <size units="page">416 pp</size>.</mixed-citation></ref><ref id="B25"><mixed-citation xmlns:xlink="http://www.w3.org/1999/xlink" xlink:type="simple">
          <person-group><name name-style="western"><surname>Makhan</surname><given-names>D</given-names></name></person-group> (<year>2004</year>) <article-title><tp:taxon-name><tp:taxon-name-part taxon-name-part-type="family">Hydrochidae</tp:taxon-name-part></tp:taxon-name> of the World, <tp:taxon-name><tp:taxon-name-part taxon-name-part-type="family">Dryopidae</tp:taxon-name-part></tp:taxon-name> and <tp:taxon-name><tp:taxon-name-part taxon-name-part-type="family">Hydrophilidae</tp:taxon-name-part></tp:taxon-name> (<tp:taxon-name><tp:taxon-name-part taxon-name-part-type="order">Coleoptera</tp:taxon-name-part></tp:taxon-name>).</article-title> <source>Calodema</source> <volume>2</volume>: <fpage>11</fpage>–<lpage>26</lpage>.</mixed-citation></ref></ref-list></tp:taxon-treatment>
