# Supplementary material for: A review of the Cercyon Leach (Coleoptera, Hydrophilidae, Sphaeridiinae) of the Greater Antilles
Source: Zookeys. 2017 Jun 21;(681):39–93. doi: 10.3897/zookeys.681.12522 (PMC5523880; doi:10.3897/zookeys.681.12522)
Supplement: XML Treatment for Cercyon taino [file zookeys.681.12522-treatment12.xml]

<!DOCTYPE tp:taxon-treatment
  PUBLIC "-//TaxonX//DTD Taxonomic Treatment Publishing DTD v0 20100105//EN" "tax-treatment-NSO.dtd">
<tp:taxon-treatment xmlns:tp="http://www.plazi.org/taxpub"><tp:treatment-meta><kwd-group><label>Taxon classification</label><kwd><named-content xmlns:xlink="http://www.w3.org/1999/xlink" content-type="kingdom">Animalia</named-content></kwd><kwd><named-content xmlns:xlink="http://www.w3.org/1999/xlink" content-type="order">Coleoptera</named-content></kwd><kwd><named-content xmlns:xlink="http://www.w3.org/1999/xlink" content-type="family">Hydrophilidae</named-content></kwd></kwd-group><mixed-citation publication-type="journal"><person-group><name><surname>Arriaga-Varela</surname><given-names>Emmanuel</given-names></name><name><surname>Seidel</surname><given-names>Matthias</given-names></name><name><surname>Deler-Hernández</surname><given-names>Albert</given-names></name><name><surname>Viktor Senderov</surname><given-names/></name><name><surname>Fikáček</surname><given-names>Martin</given-names></name></person-group><article-title>A review of the <italic><tp:taxon-name><tp:taxon-name-part taxon-name-part-type="genus" reg="Cercyon">Cercyon</tp:taxon-name-part></tp:taxon-name></italic> Leach (<tp:taxon-name><tp:taxon-name-part taxon-name-part-type="order">Coleoptera</tp:taxon-name-part></tp:taxon-name>, <tp:taxon-name><tp:taxon-name-part taxon-name-part-type="family">Hydrophilidae</tp:taxon-name-part></tp:taxon-name>, <tp:taxon-name><tp:taxon-name-part taxon-name-part-type="subfamily">Sphaeridiinae</tp:taxon-name-part></tp:taxon-name>) of the Greater Antilles</article-title><source>Zookeys</source><day>21</day><month>6</month><year>2017</year><volume>2017</volume><issue>681</issue><fpage>39</fpage><lpage>93</lpage><pub-id pub-id-type="doi">10.3897/zookeys.681.12522</pub-id></mixed-citation></tp:treatment-meta><tp:nomenclature><tp:taxon-name>
              <tp:taxon-name-part taxon-name-part-type="genus" reg="Cercyon">Cercyon</tp:taxon-name-part>
              <tp:taxon-name-part taxon-name-part-type="species" reg="taino">taino</tp:taxon-name-part>
            </tp:taxon-name><tp:taxon-status xmlns:xlink="http://www.w3.org/1999/xlink" xlink:type="simple">sp. n.</tp:taxon-status><xref ref-type="fig" rid="F14">Figure 14a–f</xref></tp:nomenclature><tp:treatment-sec sec-type="material" id="SECID0ERVDI"><title>Material examined.</title><p>
              <bold>DOMINICAN REPUBLIC: La Vega</bold>: PN Valle Nuevo, Salto Aguas Blancas, sifting of moist leaf litter in small remnants of montane forest in a small ravine with a spring and on slopes just above the small river, <named-content xmlns:xlink="http://www.w3.org/1999/xlink" content-type="dwc:verbatimCoordinates" xlink:type="simple"><named-content content-type="geo-json" specific-use="{&#34;type&#34;:&#34;Point&#34;,&#34;coordinates&#34;:[-70.678000,18.843333]}" id="NCID0E3VDI" xlink:type="simple">18°50.60'N, 70°40.68'W</named-content></named-content>, 1655 m a.s.l., 25.viii.2014, leg. Deler, Fikáček &amp; Gimmel (DR21) (2 larvae associated with adults: <named-content xmlns:xlink="http://www.w3.org/1999/xlink" content-type="dwc:institutional_code" xlink:type="simple">NMPC</named-content>; DNA extraction of one larva: MF1261.L).</p></tp:treatment-sec><tp:treatment-sec sec-type="Larval diagnosis" id="SECID0EGWDI"><title>Larval diagnosis.</title><p>Head capsule (Fig. <xref ref-type="fig" rid="F14">14e</xref>) longer than wide; cuticle with polygonal microsculpture; head capsule with two “lenses” (anteriorly and posterior of the eye spot) on each side, lateral part of head capsule without apparent group of setae ca. at midlength; clypeolabrum uniformly arcuate at the right side from the setiferous emargination. Metanotum (Fig. <xref ref-type="fig" rid="F14">14a</xref>) with wide and strongly sclerotized transverse tergite. Legs (Fig. <xref ref-type="fig" rid="F14">14d</xref>) reduced into two-segmented vestiges. Membranous parts of thorax and abdomen (Fig. <xref ref-type="fig" rid="F14">14a–c</xref>) covered by long blackish cuticular projections. Abdominal segments acutely lobate laterally, abdominal segments 1-7 each with three transverse rows of low tubercles. Tergite on 8th abdominal segment (Fig. <xref ref-type="fig" rid="F14">14f</xref>) ca. as long as wide, deeply sinuate on anterior margin, with three slightly acute lobes on posterior margin.</p></tp:treatment-sec><tp:treatment-sec><!--Section generated to contain objects referenced in tp:taxon-treatment.--><fig id="F14" position="float" orientation="portrait"><label>Figure 14.</label><caption><p>
                  <italic><tp:taxon-name><tp:taxon-name-part taxon-name-part-type="genus" reg="Cercyon">Cercyon</tp:taxon-name-part></tp:taxon-name></italic> spp. larval morphology <bold>e–f</bold> <italic><tp:taxon-name><tp:taxon-name-part taxon-name-part-type="genus" reg="Cercyon">Cercyon</tp:taxon-name-part> <tp:taxon-name-part taxon-name-part-type="species" reg="taino">taino</tp:taxon-name-part></tp:taxon-name></italic> sp. n. <bold>g–l</bold> <italic><tp:taxon-name><tp:taxon-name-part taxon-name-part-type="genus" reg="Cercyon">Cercyon</tp:taxon-name-part> <tp:taxon-name-part taxon-name-part-type="species" reg="insularis">insularis</tp:taxon-name-part></tp:taxon-name></italic> Chevrolat <bold>a, g</bold> dorsal habitus <bold>b, h</bold> ventral habitus <bold>c, i</bold> lateral habitus <bold>d, j</bold> front leg <bold>e, k</bold> dorsal view of head <bold>f, l</bold> tergite on 8th abdominal segment.</p></caption><graphic xmlns:xlink="http://www.w3.org/1999/xlink" xlink:href="zookeys-681-039-g014.jpg" position="float" orientation="portrait" xlink:type="simple" id="oo_141113.jpg"/></fig></tp:treatment-sec></tp:taxon-treatment>
