# Supplementary material for: A review of the Cercyon Leach (Coleoptera, Hydrophilidae, Sphaeridiinae) of the Greater Antilles
Source: Zookeys. 2017 Jun 21;(681):39–93. doi: 10.3897/zookeys.681.12522 (PMC5523880; doi:10.3897/zookeys.681.12522)
Supplement: Supplementary material 2 — Genetic distances within and between species of Caribbean Cercyon [file zookeys-681-039-s002.xls]

## Sheet: distances (1)
	C. insularis	C. nigriceps	C. armatipenis	C. gimmeli	C. taino	C. spiniventris	C. quisquilius
C. insularis	0.004 [0.003]
C. nigriceps	0.146 [0.028]	0.006 [0.004]
C. armatipenis	0.129 [0.025]	0.152 [0.028]	0.006 [0.004]
C. gimmeli	0.121 [0.024]	0.156 [0.031]	0.089 [0.017]	0.009 [0.003]
C. taino	0.133 [0.025]	0.142 [0.028]	0.102 [0.019]	0.091 [0.017]	0.011 [0.004]
C. spiniventris	0.134 [0.027]	0.147 [0.028]	0.115 [0.023]	0.118 [0.023]	0.120 [0.023]	n/c [n/c]
C. quisquilius	0.134 [0.026]	0.123 [0.024]	0.125 [0.025]	0.134 [0.026]	0.138 [0.026]	0.109 [0.022]	0.001 [0.001]
